# Supplementary material for: Environmental Filtering Weakens with Trophic Level in Urban Coastal Ecosystems
Source: Environ Sci Technol. 2026 Jan 30;60(5):4042–57. doi: 10.1021/acs.est.5c08142 (PMC12915753; doi:10.1021/acs.est.5c08142)
Supplement: Supplementary file 2 [file es5c08142_si_002.xlsx]

## Sheet: Table_S1
Table S1A Site names and location
Site	Habitat	Northing	Easing
Chi Ma Wan (CMW)	Estuarine (LT)	22°22'28.57"	114°22'55.06"
Cheung Chau (CC)	Estuarine (LT)	22°19'30.52"	114°21'13.51"
Peng Chau (PC)	Estuarine (LT)	22°21'40.51"	114°17'30.31"
Sham Wan (SW)	Transitional (HK)	22°10'53.22"	114°14'47.10"
Stanley Village (Sta)	Transitional (HK)	22°12'59.16"	114°12'45.61"
Beaufort Island (Bea)	Transitional (HK)	22°11'15.42"	114° 8'4.14"
Sharp Island (Sha)	Oceanic (SK)	22°17'14.17"	114° 2'38.15"
Bluff Island (Blu)	Oceanic (SK)	22°14'19.26"	114° 0'3.66"
Long Ke Wan (LKW)	Oceanic (SK)	22°12'29.88"	114° 2'21.12"
Table S1B Sample metadata
SsampleID	Habitat	Habitat_short	Season	Site_replicate	Site2	Season*Habitat
HKBea1Aug	Transitional	HK	Aug	Bea1	Bea	HK_Aug
HKBea1Feb	Transitional	HK	Feb	Bea1	Bea	HK_Feb
HKBea1May	Transitional	HK	May	Bea1	Bea	HK_May
HKBea1Nov	Transitional	HK	Nov	Bea1	Bea	HK_Nov
HKBea2Aug	Transitional	HK	Aug	Bea2	Bea	HK_Aug
HKBea2Feb	Transitional	HK	Feb	Bea2	Bea	HK_Feb
HKBea2May	Transitional	HK	May	Bea2	Bea	HK_May
HKBea2Nov	Transitional	HK	Nov	Bea2	Bea	HK_Nov
HKBea3Aug	Transitional	HK	Aug	Bea3	Bea	HK_Aug
HKBea3Feb	Transitional	HK	Feb	Bea3	Bea	HK_Feb
HKBea3May	Transitional	HK	May	Bea3	Bea	HK_May
HKBea3Nov	Transitional	HK	Nov	Bea3	Bea	HK_Nov
HKSta1Aug	Transitional	HK	Aug	Sta1	Sta	HK_Aug
HKSta1Feb	Transitional	HK	Feb	Sta1	Sta	HK_Feb
HKSta1May	Transitional	HK	May	Sta1	Sta	HK_May
HKSta1Nov	Transitional	HK	Nov	Sta1	Sta	HK_Nov
HKSta2Aug	Transitional	HK	Aug	Sta2	Sta	HK_Aug
HKSta2Feb	Transitional	HK	Feb	Sta2	Sta	HK_Feb
HKSta2May	Transitional	HK	May	Sta2	Sta	HK_May
HKSta2Nov	Transitional	HK	Nov	Sta2	Sta	HK_Nov
HKSta3Aug	Transitional	HK	Aug	Sta3	Sta	HK_Aug
HKSta3Feb	Transitional	HK	Feb	Sta3	Sta	HK_Feb
HKSta3May	Transitional	HK	May	Sta3	Sta	HK_May
HKSta3Nov	Transitional	HK	Nov	Sta3	Sta	HK_Nov
HKSW1Aug	Transitional	HK	Aug	SW1	SW	HK_Aug
HKSW1Feb	Transitional	HK	Feb	SW1	SW	HK_Feb
HKSW1May	Transitional	HK	May	SW1	SW	HK_May
HKSW1Nov	Transitional	HK	Nov	SW1	SW	HK_Nov
HKSW2Aug	Transitional	HK	Aug	SW2	SW	HK_Aug
HKSW2Feb	Transitional	HK	Feb	SW2	SW	HK_Feb
HKSW2May	Transitional	HK	May	SW2	SW	HK_May
HKSW2Nov	Transitional	HK	Nov	SW2	SW	HK_Nov
HKSW3Aug	Transitional	HK	Aug	SW3	SW	HK_Aug
HKSW3Feb	Transitional	HK	Feb	SW3	SW	HK_Feb
HKSW3May	Transitional	HK	May	SW3	SW	HK_May
HKSW3Nov	Transitional	HK	Nov	SW3	SW	HK_Nov
LTCC1Aug	Estuarine	LT	Aug	CC1	CC	LT_Aug
LTCC1Feb	Estuarine	LT	Feb	CC1	CC	LT_Feb
LTCC1May	Estuarine	LT	May	CC1	CC	LT_May
LTCC1Nov	Estuarine	LT	Nov	CC1	CC	LT_Nov
LTCC2Aug	Estuarine	LT	Aug	CC2	CC	LT_Aug
LTCC2Feb	Estuarine	LT	Feb	CC2	CC	LT_Feb
LTCC2May	Estuarine	LT	May	CC2	CC	LT_May
LTCC2Nov	Estuarine	LT	Nov	CC2	CC	LT_Nov
LTCC3Aug	Estuarine	LT	Aug	CC3	CC	LT_Aug
LTCC3Feb	Estuarine	LT	Feb	CC3	CC	LT_Feb
LTCC3May	Estuarine	LT	May	CC3	CC	LT_May
LTCC3Nov	Estuarine	LT	Nov	CC3	CC	LT_Nov
LTCMW1Aug	Estuarine	LT	Aug	CMW1	CMW	LT_Aug
LTCMW1Feb	Estuarine	LT	Feb	CMW1	CMW	LT_Feb
LTCMW1May	Estuarine	LT	May	CMW1	CMW	LT_May
LTCMW1Nov	Estuarine	LT	Nov	CMW1	CMW	LT_Nov
LTCMW2Aug	Estuarine	LT	Aug	CMW2	CMW	LT_Aug
LTCMW2Feb	Estuarine	LT	Feb	CMW2	CMW	LT_Feb
LTCMW2May	Estuarine	LT	May	CMW2	CMW	LT_May
LTCMW2Nov	Estuarine	LT	Nov	CMW2	CMW	LT_Nov
LTCMW3Aug	Estuarine	LT	Aug	CMW3	CMW	LT_Aug
LTCMW3Feb	Estuarine	LT	Feb	CMW3	CMW	LT_Feb
LTCMW3May	Estuarine	LT	May	CMW3	CMW	LT_May
LTCMW3Nov	Estuarine	LT	Nov	CMW3	CMW	LT_Nov
LTPC1Aug	Estuarine	LT	Aug	PC1	PC	LT_Aug
LTPC1Feb	Estuarine	LT	Feb	PC1	PC	LT_Feb
LTPC1May	Estuarine	LT	May	PC1	PC	LT_May
LTPC1Nov	Estuarine	LT	Nov	PC1	PC	LT_Nov
LTPC2Aug	Estuarine	LT	Aug	PC2	PC	LT_Aug
LTPC2Feb	Estuarine	LT	Feb	PC2	PC	LT_Feb
LTPC2May	Estuarine	LT	May	PC2	PC	LT_May
LTPC2Nov	Estuarine	LT	Nov	PC2	PC	LT_Nov
LTPC3Aug	Estuarine	LT	Aug	PC3	PC	LT_Aug
LTPC3Feb	Estuarine	LT	Feb	PC3	PC	LT_Feb
LTPC3May	Estuarine	LT	May	PC3	PC	LT_May
LTPC3Nov	Estuarine	LT	Nov	PC3	PC	LT_Nov
SKBlu1Aug	Oceanic	SK	Aug	Blu1	Blu	SK_Aug
SKBlu1Feb	Oceanic	SK	Feb	Blu1	Blu	SK_Feb
SKBlu1May	Oceanic	SK	May	Blu1	Blu	SK_May
SKBlu1Nov	Oceanic	SK	Nov	Blu1	Blu	SK_Nov
SKBlu2Aug	Oceanic	SK	Aug	Blu2	Blu	SK_Aug
SKBlu2Feb	Oceanic	SK	Feb	Blu2	Blu	SK_Feb
SKBlu2May	Oceanic	SK	May	Blu2	Blu	SK_May
SKBlu2Nov	Oceanic	SK	Nov	Blu2	Blu	SK_Nov
SKBlu3Aug	Oceanic	SK	Aug	Blu3	Blu	SK_Aug
SKBlu3Feb	Oceanic	SK	Feb	Blu3	Blu	SK_Feb
SKBlu3May	Oceanic	SK	May	Blu3	Blu	SK_May
SKBlu3Nov	Oceanic	SK	Nov	Blu3	Blu	SK_Nov
SKLKW1Aug	Oceanic	SK	Aug	LKW1	LKW	SK_Aug
SKLKW1Feb	Oceanic	SK	Feb	LKW1	LKW	SK_Feb
SKLKW1May	Oceanic	SK	May	LKW1	LKW	SK_May
SKLKW1Nov	Oceanic	SK	Nov	LKW1	LKW	SK_Nov
SKLKW2Aug	Oceanic	SK	Aug	LKW2	LKW	SK_Aug
SKLKW2Feb	Oceanic	SK	Feb	LKW2	LKW	SK_Feb
SKLKW2May	Oceanic	SK	May	LKW2	LKW	SK_May
SKLKW2Nov	Oceanic	SK	Nov	LKW2	LKW	SK_Nov
SKLKW3Aug	Oceanic	SK	Aug	LKW3	LKW	SK_Aug
SKLKW3Feb	Oceanic	SK	Feb	LKW3	LKW	SK_Feb
SKLKW3May	Oceanic	SK	May	LKW3	LKW	SK_May
SKLKW3Nov	Oceanic	SK	Nov	LKW3	LKW	SK_Nov
SKSha1Aug	Oceanic	SK	Aug	Sha1	Sha	SK_Aug
SKSha1Feb	Oceanic	SK	Feb	Sha1	Sha	SK_Feb
SKSha1May	Oceanic	SK	May	Sha1	Sha	SK_May
SKSha1Nov	Oceanic	SK	Nov	Sha1	Sha	SK_Nov
SKSha2Aug	Oceanic	SK	Aug	Sha2	Sha	SK_Aug
SKSha2Feb	Oceanic	SK	Feb	Sha2	Sha	SK_Feb
SKSha2May	Oceanic	SK	May	Sha2	Sha	SK_May
SKSha2Nov	Oceanic	SK	Nov	Sha2	Sha	SK_Nov
SKSha3Aug	Oceanic	SK	Aug	Sha3	Sha	SK_Aug
SKSha3Feb	Oceanic	SK	Feb	Sha3	Sha	SK_Feb
SKSha3May	Oceanic	SK	May	Sha3	Sha	SK_May
SKSha3Nov	Oceanic	SK	Nov	Sha3	Sha	SK_Nov

## Sheet: Table_S2
Table S2A Local functional feeding groups and food web structures
Functional feeding groups	Empirical trophic classification
Piscivorous fish	The tertiary consumer
Carnivorous fish	The secondary consumers
Corallivoroush fish
Invertebrate eating fish
Omnivorous fish
Predator
Unknown feeding group fish
Endophytic green algae	The primary consumers
Herbivorous fish
Heterotrophic protist
Parasite protist
Suspension feeder
Symbiosis protist
Hard coral	Both primary producers and primary consumers
Mixotrophic protist
Autotrophic prokaryotes	Primary producers
Autotrophic protist
Heterotrophic prokaryotes	Decomposers
Unknown protist	Unknown
Table S2B Edges for metaweb construction
Source	Target	Relationship	Edge_colour
Carnivorous fish	Piscivorous fish	Predatory	The secondary consumer groups/ predator
Corallivoroush fish	Piscivorous fish	Predatory	The secondary consumer groups/ predator
Invertebrate eating fish	Piscivorous fish	Predatory	The secondary consumer groups/ predator
Omnivorous fish	Piscivorous fish	Predatory	The secondary consumer groups/ predator
Herbivorous fish	Piscivorous fish	Predatory	The primary consumers/Herbivorous fish/detritivore
Predator	Carnivorous fish	Predatory	The secondary consumer groups/ predator
Suspension Feeder	Carnivorous fish	Predatory	The primary consumers/Herbivorous fish/detritivore
Omnivorous fish	Carnivorous fish	Predatory	The secondary consumer groups/ predator
Herbivorous fish	Carnivorous fish	Predatory	The primary consumers/Herbivorous fish/detritivore
Invertebrate eating fish	Carnivorous fish	Predatory	The secondary consumer groups/ predator
Hard Coral	Corallivoroush fish	Predatory	Hard Coral
Predator	Invertebrate eating fish	Predatory	The secondary consumer groups/ predator
Suspension Feeder	Invertebrate eating fish	Predatory	The primary consumers/Herbivorous fish/detritivore
Predator	Omnivorous fish	Predatory	The secondary consumer groups/ predator
Suspension Feeder	Omnivorous fish	Predatory	The primary consumers/Herbivorous fish/detritivore
Herbivorous fish	Omnivorous fish	Predatory	The primary consumers/Herbivorous fish/detritivore
Hard Coral	Omnivorous fish	Predatory	Hard Coral
Invertebrate eating fish	Omnivorous fish	Predatory	The secondary consumer groups/ predator
Carnivorous fish	Omnivorous fish	Predatory	The secondary consumer groups/ predator
Heterotrophic protist	Omnivorous fish	Predatory	The primary consumers/Herbivorous fish/detritivore
Mixotrophic protist	Omnivorous fish	Predatory	Both Primary producers and primary consumers
Autotrophic protist	Omnivorous fish	Predatory	Primary producer
Autotrophic prokaryotes	Omnivorous fish	Predatory	Primary producer
Endophytic green algae	Omnivorous fish	Predatory	The primary consumers/Herbivorous fish/detritivore
Suspension Feeder	Predator	Predatory	The primary consumers/Herbivorous fish/detritivore
Autotrophic protist	Endophytic green algae	Endosymbiosis	Primary producer
Endophytic green algae	Herbivorous fish	Predatory	The primary consumers/Herbivorous fish/detritivore
Mixotrophic protist	Herbivorous fish	Predatory	Both Primary producers and primary consumers
Autotrophic protist	Herbivorous fish	Predatory	Primary producer
Heterotrophic prokaryotes	Herbivorous fish	Predatory	Decomposer
Autotrophic prokaryotes	Herbivorous fish	Predatory	Primary producer
Mixotrophic protist	Heterotrophic protist	Predatory	Both Primary producers and primary consumers
Autotrophic prokaryotes	Heterotrophic protist	Predatory	Primary producer
Autotrophic protist	Heterotrophic protist	Predatory	Primary producer
Heterotrophic prokaryotes	Heterotrophic protist	Predatory	Decomposer
Piscivorous fish	Parasite protist	Parasitic	The tertiary consumer
Carnivorous fish	Parasite protist	Parasitic	The secondary consumer groups/ predator
Corallivoroush fish	Parasite protist	Parasitic	The secondary consumer groups/ predator
Invertebrate eating fish	Parasite protist	Parasitic	The secondary consumer groups/ predator
Omnivorous fish	Parasite protist	Parasitic	The secondary consumer groups/ predator
Predator	Parasite protist	Parasitic	The secondary consumer groups/ predator
Herbivorous fish	Parasite protist	Parasitic	The primary consumers/Herbivorous fish/detritivore
Suspension Feeder	Parasite protist	Parasitic	The primary consumers/Herbivorous fish/detritivore
Autotrophic protist	Parasite protist	Parasitic	Primary producer
Heterotrophic protist	Parasite protist	Parasitic	The primary consumers/Herbivorous fish/detritivore
Mixotrophic protist	Parasite protist	Parasitic	Both Primary producers and primary consumers
Heterotrophic protist	Suspension Feeder	Predatory	The primary consumers/Herbivorous fish/detritivore
Mixotrophic protist	Suspension Feeder	Predatory	Both Primary producers and primary consumers
Autotrophic prokaryotes	Suspension Feeder	Predatory	Primary producer
Autotrophic protist	Suspension Feeder	Predatory	Primary producer
Heterotrophic prokaryotes	Suspension Feeder	Predatory	Decomposer
Autotrophic protist	Symbiosis protist	Symbiosis	Primary producer
Heterotrophic protist	Hard Coral	Predatory	The primary consumers/Herbivorous fish/detritivore
Mixotrophic protist	Hard Coral	Predatory	Both Primary producers and primary consumers
Autotrophic prokaryotes	Hard Coral	Predatory	Primary producer
Autotrophic protist	Hard Coral	Predatory	Primary producer
Heterotrophic prokaryotes	Hard Coral	Predatory	Decomposer
Autotrophic prokaryotes	Mixotrophic protist	Predatory	Primary producer
Autotrophic protist	Mixotrophic protist	Predatory	Primary producer
Heterotrophic prokaryotes	Mixotrophic protist	Predatory	Decomposer
Heterotrophic protist	Mixotrophic protist	Predatory	The primary consumers/Herbivorous fish/detritivore
Autotrophic protist	Hard Coral	Symbiosis	Primary producer
Table S2C Nodes for metaweb construction
nodes_id	Empirical trophic classification	Richness in 107 samples	Trophic_level	Category
Piscivorous fish	The tertiary consumer	8	4	Bony fish
Carnivorous fish	The secondary consumer groups/ predator	40	3	Bony fish
Corallivoroush fish	The secondary consumer groups/ predator	3	3	Bony fish
Invertebrate eating fish	The secondary consumer groups/ predator	23	3	Bony fish
Omnivorous fish	The secondary consumer groups/ predator	42	3	Bony fish
Predator	The secondary consumer groups/ predator	3	3	Benthic fauna
Endophytic green algae	The primary consumers/Herbivorous fish/detritivore	1	2	Protist
Herbivorous fish	The primary consumers/Herbivorous fish/detritivore	9	2	Bony fish
Heterotrophic protist	The primary consumers/Herbivorous fish/detritivore	15	2	Protist
Parasite protist	The primary consumers/Herbivorous fish/detritivore	26	2	Protist
Suspension Feeder	The primary consumers/Herbivorous fish/detritivore	15	2	Benthic fauna
Symbiosis protist	The primary consumers/Herbivorous fish/detritivore	1	2	Protist
Hard Coral	Hard Coral	19	1.5	Benthic fauna
Mixotrophic protist	Both Primary producers and primary consumers	26	1.5	Protist
Autotrophic prokaryotes	Primary producer	3	1	Prokaryote
Autotrophic protist	Primary producer	25	1	Protist
Heterotrophic prokaryotes	Decomposer	134	0	Prokaryote
Unknown feeding group of fish	The secondary consumer groups/ predator	13	3	Bony fish
Unknown others	Unkown	3	-1	Protist

## Sheet: Table_S3
Table S3 Bioinformatics workflow including tools and database								References
Primer	515Y-926R	18SV4	Coral_ITS	Coral_arco		MiFish-U		[1] Edgar, R. C., & Flyvbjerg, H. (2015). Error filtering, pair assembly and error correction for next-generation sequencing reads. Bioinformatics, 31(21), 3476–3482. https://doi.org/10.1093/bioinformatics/btv401 [2] Frøslev, T. G., Kjøller, R., Bruun, H. H., Ejrnæs, R., Brunbjerg, A. K., Pietroni, C., & Hansen, A. J. (2017). Algorithm for post-clustering curation of DNA amplicon data yields reli…
Target	16S Prokaryotes and potential 18S protists	Protists	Benthic fauna (most hard coral and sponge)	Benthic fauna (most hard coral and sponge, and specific Acropora)		Bony fish
Raw reads process	Qiime2 demultiplex, Cutadapt remove primer sequences, and filtN function of R package DADA2 to filter low quality reads
Denoising	3 domain ASV pipeline (DADA2) (McNichol et al., 2021)	Usearch UNOISE3 (Edgar & Flyvbjerg, 2015)
Post clustering	LULU correction (Frøslev et al., 2017)				MOTUs (ASVs clustered at 0.985 identity)
Taxonomy Assignment	Qiime2 classifier		The overall class and overall genus functions from Claident (https://github.com/astanabe/Claident)		Blastn
Taxonomy Annotation Database	SILVA v138.1 & PR2 v5.0	PR2 v5.0	NCBI NR in Oct 2024		Custom bony fish database (NCBI& MitoFishDB version in Oct 2024)
Taxonomy filtration	Excluded 16S Chloroplast and Mitochondria read	Excluded 18S Metazoan reads, only kept with known phyla read	Only keep metazoan reads		Only keep bony fish reads
ASV filtration	For all downstream analysis: removed PC2Feb sample, only kept ASVs > 0.01% mean relative abundance and then rarefied.
Combination of Coral primer results	\	\	Rarefied ASV tables at same level and combined equally (1:1)		\
Correction of rRNA reads (see comparisons in Fig S6-S7)	rrnDB correction (Stoddard et al., 2015, see details in Table S7)	Use literature CF value (Li et al., 2024, see details in Table S8)	\		\

## Sheet: Table_S4
Table S4 Benthic composition of visual surveys
					February 2023						May 2023						August 2023						November 2023
Site	Site (abbreviation)	Transect no.	Transect length (m)	Survey depth (m)	Survey	Date	Video (Y/N)	No. of photoquadrat	No. of ANNOTATED photoquadrat	% of UNANNOTATED photoquadrat	Survey	Date	Video (Y/N)	No. of photoquadrat	No. of ANNOTATED photoquadrat	% of UNANNOTATED photoquadrat	Survey	Date	Video (Y/N)	No. of photoquadrat	No. of ANNOTATED photoquadrat	% of UNANNOTATED photoquadrat	Survey	Date	Video (Y/N)	No. of photoquadrat	No. of ANNOTATED photoquadrat	% of UNANNOTATED photoquadrat
Long Ke Wan	LKW	1	30	5	LKW_FEB_T1	2023-02-19	Y	30	0	1	LKW_MAY_T1	2023-05-05	Y	30	30	0	LKW_AUG_T1	2023-08-23	Y	30	29	0.0333333	LKW_NOV_T1	2023-11-29	Y	30	0	1
Long Ke Wan	LKW	2	30	5	LKW_FEB_T2	2023-02-19	Y	30	0	1	LKW_MAY_T2	2023-05-05	Y	30	30	0	LKW_AUG_T2	2023-08-23	Y	30	30	0	LKW_NOV_T2	2023-11-29	Y	30	0	1
Long Ke Wan	LKW	3	30	5	LKW_FEB_T3	2023-02-19	Y	30	0	1	LKW_MAY_T3	2023-05-05	Y	30	29	0.0333333	LKW_AUG_T3	2023-08-23	Y	30	30	0	LKW_NOV_T3	2023-11-29	Y	30	0	1
Bluff Island	Blu	1	30	5	Blu_FEB_T1	2023-02-19	Y	30	30	0	Blu_MAY_T1	2023-05-05	Y	30	30	0	Blu_AUG_T1	2023-08-23	Y	30	30	0	Blu_NOV_T1	2023-11-29	Y	30	28	0.0666667
Bluff Island	Blu	2	30	5	Blu_FEB_T2	2023-02-19	Y	30	30	0	Blu_MAY_T2	2023-05-05	Y	30	30	0	Blu_AUG_T2	2023-08-23	Y	30	30	0	Blu_NOV_T2	2023-11-29	Y	30	29	0.0333333
Bluff Island	Blu	3	30	5	Blu_FEB_T3	2023-02-19	Y	30	30	0	Blu_MAY_T3	2023-05-05	Y	30	30	0	Blu_AUG_T3	2023-08-23	Y	30	30	0	Blu_NOV_T3	2023-11-29	Y	30	29	0.0333333
Sharp Island	Sha	1	30	5	Sha_FEB_T1	2023-02-19	Y	30	30	0	Sha_MAY_T1	2023-05-05	Y	30	30	0	Sha_AUG_T1	2023-08-23	Y	30	30	0	Sha_NOV_T1	2023-11-29	Y	30	30	0
Sharp Island	Sha	2	30	5	Sha_FEB_T2	2023-02-19	Y	30	30	0	Sha_MAY_T2	2023-05-05	Y	30	30	0	Sha_AUG_T2	2023-08-23	Y	30	30	0	Sha_NOV_T2	2023-11-29	Y	30	30	0
Sharp Island	Sha	3	30	5	Sha_FEB_T3	2023-02-19	Y	30	30	0	Sha_MAY_T3	2023-05-05	Y	30	30	0	Sha_AUG_T3	2023-08-23	Y	30	30	0	Sha_NOV_T3	2023-11-29	Y	30	30	0
Beaufort Island	Bea	1	30	5	Bea_FEB_T1	2023-02-09	Y	30	30	0	Bea_MAY_T1	2023-05-03	Y	30	30	0	Bea_AUG_T1	2023-08-29	Y	30	30	0	Bea_NOV_T1	2023-11-20	Y	30	30	0
Beaufort Island	Bea	2	30	5	Bea_FEB_T2	2023-02-09	Y	30	30	0	Bea_MAY_T2	2023-05-03	Y	30	30	0	Bea_AUG_T2	2023-08-29	Y	30	30	0	Bea_NOV_T2	2023-11-20	Y	30	30	0
Beaufort Island	Bea	3	30	5	Bea_FEB_T3	2023-02-09	Y	30	30	0	Bea_MAY_T3	2023-05-03	Y	30	30	0	Bea_AUG_T3	2023-08-29	Y	30	30	0	Bea_NOV_T3	2023-11-20	Y	30	30	0
Stanley	Sta	1	30	5	Sta_FEB_T1	2023-02-09	Y	30	30	0	Sta_MAY_T1	2023-05-03	Y	30	29	0.0333333	Sta_AUG_T1	2023-08-29	Y	30	30	0	Sta_NOV_T1	2023-11-20	Y	30	30	0
Stanley	Sta	2	30	5	Sta_FEB_T2	2023-02-09	Y	30	29	0.0333333	Sta_MAY_T2	2023-05-03	Y	30	30	0	Sta_AUG_T2	2023-08-29	Y	30	30	0	Sta_NOV_T2	2023-11-20	Y	30	30	0
Stanley	Sta	3	30	5	Sta_FEB_T3	2023-02-09	Y	30	30	0	Sta_MAY_T3	2023-05-03	Y	30	30	0	Sta_AUG_T3	2023-08-29	Y	30	30	0	Sta_NOV_T3	2023-11-20	Y	30	30	0
Sham Wan	SW	1	30	7	SW_FEB_T1	2023-02-09	Y	30	30	0	SW_MAY_T1	2023-05-03	Y	30	30	0	SW_AUG_T1	2023-08-29	Y	30	30	0	SW_NOV_T1	2023-11-20	Y	30	0	1
Sham Wan	SW	2	30	7	SW_FEB_T2	2023-02-09	Y	30	30	0	SW_MAY_T2	2023-05-03	Y	30	30	0	SW_AUG_T2	2023-08-29	Y	30	30	0	SW_NOV_T2	2023-11-20	Y	30	0	1
Sham Wan	SW	3	30	7	SW_FEB_T3	2023-02-09	Y	30	30	0	SW_MAY_T3	2023-05-03	Y	30	30	0	SW_AUG_T3	2023-08-29	Y	30	30	0	SW_NOV_T3	2023-11-20	Y	30	0	1
Peng Chau	PC	1	30	3	PC_FEB_T1	2023-02-10	Y	30	30	0	PC_MAY_T1	2023-05-02	Y	30	19	0.366667	PC_AUG_T1	2023-08-30	Y	30	0	1	PC_NOV_T1	2023-11-21	Y	30	0	1
Peng Chau	PC	2	30	3	PC_FEB_T2	2023-02-10	Y	30	30	0	PC_MAY_T2	2023-05-02	Y	30	24	0.2	PC_AUG_T2	2023-08-30	N	/	/	/	PC_NOV_T2	2023-11-21	Y	30	0	1
Peng Chau	PC	3	30	3	PC_FEB_T3	2023-02-10	Y	30	30	0	PC_MAY_T3	2023-05-02	Y	30	12	0.6	PC_AUG_T3	2023-08-30	N	/	/	/	PC_NOV_T3	2023-11-21	Y	30	0	1
Chi Ma Wan	CMW	1	30	3	CMW_FEB_T1	2023-02-10	Y	30	0	1	CMW_MAY_T1	2023-05-02	Y	30	30	0	CMW_AUG_T1	2023-08-30	Y	30	26	0.133333	CMW_NOV_T1	2023-11-21	Y	30	0	1
Chi Ma Wan	CMW	2	30	3	CMW_FEB_T2	2023-02-10	Y	30	0	1	CMW_MAY_T2	2023-05-02	Y	30	30	0	CMW_AUG_T2	2023-08-30	Y	30	29	0.0333333	CMW_NOV_T2	2023-11-21	Y	30	0	1
Chi Ma Wan	CMW	3	30	3	CMW_FEB_T3	2023-02-10	Y	30	0	1	CMW_MAY_T3	2023-05-02	Y	30	30	0	CMW_AUG_T3	2023-08-30	Y	30	30	0	CMW_NOV_T3	2023-11-21	Y	30	0	1
Cheung Chau	CC	1	30	7	CC_FEB_T1	2023-02-10	Y	30	30	0	CC_MAY_T1	2023-05-02	Y	30	20	0.333333	CC_AUG_T1	2023-08-30	Y	30	24	0.2	CC_NOV_T1	2023-11-21	Y	30	0	1
Cheung Chau	CC	2	30	7	CC_FEB_T2	2023-02-10	Y	30	30	0	CC_MAY_T2	2023-05-02	Y	30	30	0	CC_AUG_T2	2023-08-30	Y	30	29	0.0333333	CC_NOV_T2	2023-11-21	Y	30	0	1
Cheung Chau	CC	3	30	7	CC_FEB_T3	2023-02-10	Y	30	30	0	CC_MAY_T3	2023-05-02	Y	30	30	0	CC_AUG_T3	2023-08-30	Y	30	30	0	CC_NOV_T3	2023-11-21	Y	30	0	1

## Sheet: Table_S5
Table S5A Functional feeding group assignment
ID	Genus or fish species	Category	phylum	class	order	family	genus	Functional feeding group	Empirical trophic classification
id1	Chthamalus	Benthic fauna	Arthropoda	Thecostraca	Balanomorpha	Chthamalidae	Chthamalus	Suspension Feeder	The primary consumers/Herbivorous fish/detritivore
id2	Anthopleura	Benthic fauna	Cnidaria	Anthozoa	Actiniaria	Actiniidae	Anthopleura	Suspension Feeder	The primary consumers/Herbivorous fish/detritivore
id3	Dendronephthya	Benthic fauna	Cnidaria	Anthozoa	Malacalcyonacea	Nephtheidae	Dendronephthya	Suspension Feeder	The primary consumers/Herbivorous fish/detritivore
id4	Acropora	Benthic fauna	Cnidaria	Anthozoa	Scleractinia	Acroporidae	Acropora	Hard Coral	Hard Coral
id5	Montipora	Benthic fauna	Cnidaria	Anthozoa	Scleractinia	Acroporidae	Montipora	Hard Coral	Hard Coral
id6	Pavona	Benthic fauna	Cnidaria	Anthozoa	Scleractinia	Agariciidae	Pavona	Hard Coral	Hard Coral
id7	Stylocoeniella	Benthic fauna	Cnidaria	Anthozoa	Scleractinia	Astrocoeniidae	Stylocoeniella	Hard Coral	Hard Coral
id8	Solenosmilia	Benthic fauna	Cnidaria	Anthozoa	Scleractinia	Caryophylliidae	Solenosmilia	Hard Coral	Hard Coral
id9	Duncanopsammia	Benthic fauna	Cnidaria	Anthozoa	Scleractinia	Dendrophylliidae	Duncanopsammia	Hard Coral	Hard Coral
id10	Leptastrea	Benthic fauna	Cnidaria	Anthozoa	Scleractinia	Leptastreidae	Leptastrea	Hard Coral	Hard Coral
id11	Cyphastrea	Benthic fauna	Cnidaria	Anthozoa	Scleractinia	Merulinidae	Cyphastrea	Hard Coral	Hard Coral
id12	Dipsastraea	Benthic fauna	Cnidaria	Anthozoa	Scleractinia	Merulinidae	Dipsastraea	Hard Coral	Hard Coral
id13	Favites	Benthic fauna	Cnidaria	Anthozoa	Scleractinia	Merulinidae	Favites	Hard Coral	Hard Coral
id14	Goniastrea	Benthic fauna	Cnidaria	Anthozoa	Scleractinia	Merulinidae	Goniastrea	Hard Coral	Hard Coral
id15	Paragoniastrea	Benthic fauna	Cnidaria	Anthozoa	Scleractinia	Merulinidae	Paragoniastrea	Hard Coral	Hard Coral
id16	Platygyra	Benthic fauna	Cnidaria	Anthozoa	Scleractinia	Merulinidae	Platygyra	Hard Coral	Hard Coral
id17	Oulastrea	Benthic fauna	Cnidaria	Anthozoa	Scleractinia	Oulastreidae	Oulastrea	Hard Coral	Hard Coral
id18	Plesiastrea	Benthic fauna	Cnidaria	Anthozoa	Scleractinia	Plesiastreidae	Plesiastrea	Hard Coral	Hard Coral
id19	Bernardpora	Benthic fauna	Cnidaria	Anthozoa	Scleractinia	Poritidae	Bernardpora	Hard Coral	Hard Coral
id20	Goniopora	Benthic fauna	Cnidaria	Anthozoa	Scleractinia	Poritidae	Goniopora	Hard Coral	Hard Coral
id21	Porites	Benthic fauna	Cnidaria	Anthozoa	Scleractinia	Poritidae	Porites	Hard Coral	Hard Coral
id22	Pseudosiderastrea	Benthic fauna	Cnidaria	Anthozoa	Scleractinia	Siderastreidae	Pseudosiderastrea	Hard Coral	Hard Coral
id23	Pachycerianthus	Benthic fauna	Cnidaria	Anthozoa	Spirularia	Cerianthidae	Pachycerianthus	Suspension feeder	The primary consumers/Herbivorous fish/detritivore
id24	Muggiaea	Benthic fauna	Cnidaria	Hydrozoa	Siphonophorae	Diphyidae	Muggiaea	Predator	The secondary consumer groups/ predator
id25	Cyanea	Benthic fauna	Cnidaria	Scyphozoa	Semaeostomeae	Cyaneidae	Cyanea	Predator	The secondary consumer groups/ predator
id26	Pelagia	Benthic fauna	Cnidaria	Scyphozoa	Semaeostomeae	Pelagiidae	Pelagia	Predator	The secondary consumer groups/ predator
id27	Clathrina	Benthic fauna	Porifera	Calcarea	Clathrinida	Clathrinidae	Clathrina	Suspension Feeder	The primary consumers/Herbivorous fish/detritivore
id28	Chondrilla	Benthic fauna	Porifera	Demospongiae	Chondrillida	Chondrillidae	Chondrilla	Suspension Feeder	The primary consumers/Herbivorous fish/detritivore
id29	Cliona	Benthic fauna	Porifera	Demospongiae	Clionaida	Clionaidae	Cliona	Suspension Feeder	The primary consumers/Herbivorous fish/detritivore
id30	Ircinia	Benthic fauna	Porifera	Demospongiae	Dictyoceratida	Irciniidae	Ircinia	Suspension Feeder	The primary consumers/Herbivorous fish/detritivore
id31	Mycale	Benthic fauna	Porifera	Demospongiae	Poecilosclerida	Mycalidae	Mycale	Suspension Feeder	The primary consumers/Herbivorous fish/detritivore
id32	Tedania	Benthic fauna	Porifera	Demospongiae	Poecilosclerida	Tedaniidae	Tedania	Suspension Feeder	The primary consumers/Herbivorous fish/detritivore
id33	Terpios	Benthic fauna	Porifera	Demospongiae	Suberitida	Suberitidae	Terpios	Suspension Feeder	The primary consumers/Herbivorous fish/detritivore
id34	Halichondria	Benthic fauna	Porifera	Demospongiae	Suberitida	Halichondriidae	Halichondria	Suspension Feeder	The primary consumers/Herbivorous fish/detritivore
id35	Hymeniacidon	Benthic fauna	Porifera	Demospongiae	Suberitida	Halichondriidae	Hymeniacidon	Suspension Feeder	The primary consumers/Herbivorous fish/detritivore
id36	Tethya	Benthic fauna	Porifera	Demospongiae	Tethyida	Tethyidae	Tethya	Suspension Feeder	The primary consumers/Herbivorous fish/detritivore
id37	Timea	Benthic fauna	Porifera	Demospongiae	Tethyida	Timeidae	Timea	Suspension Feeder	The primary consumers/Herbivorous fish/detritivore
id38	Siganus fuscescens	Bony fish	Chordata	Actinopteri	Acanthuriformes	Siganidae	Siganus	Herbivorous fish	The primary consumers/Herbivorous fish/detritivore
id39	Siganus spp.1	Bony fish	Chordata	Actinopteri	Acanthuriformes	Siganidae	Siganus	Herbivorous fish	The primary consumers/Herbivorous fish/detritivore
id40	Gymnothorax emmae	Bony fish	Chordata	Actinopteri	Anguilliformes	Muraenidae	Gymnothorax	Carnivorous fish	The secondary consumer groups/ predator
id41	Gymnothorax spp.1	Bony fish	Chordata	Actinopteri	Anguilliformes	Muraenidae	Gymnothorax	Carnivorous fish	The secondary consumer groups/ predator
id42	Atherinomorus pinguis	Bony fish	Chordata	Actinopteri	Atheriniformes	Atherinidae	Atherinomorus	Invertebrate eating fish	The secondary consumer groups/ predator
id43	Doboatherina woodwardi	Bony fish	Chordata	Actinopteri	Atheriniformes	Atherinidae	Doboatherina	Invertebrate eating fish	The secondary consumer groups/ predator
id44	Cirripectes sp. CBM:ZF:17314	Bony fish	Chordata	Actinopteri	Blenniiformes	Blenniidae	Cirripectes	Omnivorous fish	The secondary consumer groups/ predator
id45	Enchelyurus kraussii	Bony fish	Chordata	Actinopteri	Blenniiformes	Blenniidae	Enchelyurus	Omnivorous fish	The secondary consumer groups/ predator
id46	Entomacrodus stellifer stellifer	Bony fish	Chordata	Actinopteri	Blenniiformes	Blenniidae	Entomacrodus	Omnivorous fish	The secondary consumer groups/ predator
id47	Entomacrodus thalassinus	Bony fish	Chordata	Actinopteri	Blenniiformes	Blenniidae	Entomacrodus	Omnivorous fish	The secondary consumer groups/ predator
id48	Istiblennius dussumieri	Bony fish	Chordata	Actinopteri	Blenniiformes	Blenniidae	Istiblennius	Omnivorous fish	The secondary consumer groups/ predator
id49	Parablennius yatabei	Bony fish	Chordata	Actinopteri	Blenniiformes	Blenniidae	Parablennius	Herbivorous fish	The primary consumers/Herbivorous fish/detritivore
id50	Enneapterygius etheostoma	Bony fish	Chordata	Actinopteri	Blenniiformes	Tripterygiidae	Enneapterygius	Herbivorous fish	The primary consumers/Herbivorous fish/detritivore
id51	Enneapterygius hsiojenae	Bony fish	Chordata	Actinopteri	Blenniiformes	Tripterygiidae	Enneapterygius	Omnivorous fish	The secondary consumer groups/ predator
id52	Sphyraena jello	Bony fish	Chordata	Actinopteri	Carangaria incertae sedis	Sphyraenidae	Sphyraena	Carnivorous fish	The secondary consumer groups/ predator
id53	Sphyraena spp.1	Bony fish	Chordata	Actinopteri	Carangaria incertae sedis	Sphyraenidae	Sphyraena	Carnivorous fish	The secondary consumer groups/ predator
id54	Eleutheronema tetradactylum	Bony fish	Chordata	Actinopteri	Carangaria incertae sedis	Polynemidae	Eleutheronema	Carnivorous fish	The secondary consumer groups/ predator
id55	Alectis ciliaris	Bony fish	Chordata	Actinopteri	Carangiformes	Carangidae	Alectis	Piscivorous fish	The tertiary consumer
id56	Alepes djedaba	Bony fish	Chordata	Actinopteri	Carangiformes	Carangidae	Alepes	Carnivorous fish	The secondary consumer groups/ predator
id57	Selaroides leptolepis	Bony fish	Chordata	Actinopteri	Carangiformes	Carangidae	Selaroides	Carnivorous fish	The secondary consumer groups/ predator
id58	Seriola dumerili	Bony fish	Chordata	Actinopteri	Carangiformes	Carangidae	Seriola	Carnivorous fish	The secondary consumer groups/ predator
id59	Trachinotus spp.1	Bony fish	Chordata	Actinopteri	Carangiformes	Carangidae	Trachinotus	Carnivorous fish	The secondary consumer groups/ predator
id60	Trachurus spp.1	Bony fish	Chordata	Actinopteri	Carangiformes	Carangidae	Trachurus	Carnivorous fish	The secondary consumer groups/ predator
id61	Chaetodon lineolatus	Bony fish	Chordata	Actinopteri	Chaetodontiformes	Chaetodontidae	Chaetodon	Corallivoroush fish	The secondary consumer groups/ predator
id62	Chaetodon speculum	Bony fish	Chordata	Actinopteri	Chaetodontiformes	Chaetodontidae	Chaetodon	Corallivoroush fish	The secondary consumer groups/ predator
id63	Chaetodon spp.1	Bony fish	Chordata	Actinopteri	Chaetodontiformes	Chaetodontidae	Chaetodon	Corallivoroush fish	The secondary consumer groups/ predator
id64	Deveximentum indicium	Bony fish	Chordata	Actinopteri	Chaetodontiformes	Leiognathidae	Deveximentum	Herbivorous fish	The primary consumers/Herbivorous fish/detritivore
id65	Equulites oblongus	Bony fish	Chordata	Actinopteri	Chaetodontiformes	Leiognathidae	Equulites	Carnivorous fish	The secondary consumer groups/ predator
id66	Leiognathidae sp.2	Bony fish	Chordata	Actinopteri	Chaetodontiformes	Leiognathidae	Leiognathidae sp.2	Carnivorous fish	The secondary consumer groups/ predator
id67	Nuchequula nuchalis	Bony fish	Chordata	Actinopteri	Chaetodontiformes	Leiognathidae	Nuchequula	Carnivorous fish	The secondary consumer groups/ predator
id68	Photopectoralis bindus	Bony fish	Chordata	Actinopteri	Chaetodontiformes	Leiognathidae	Photopectoralis	Omnivorous fish	The secondary consumer groups/ predator
id69	Paracheirodon axelrodi	Bony fish	Chordata	Actinopteri	Characiformes	Characidae	Paracheirodon	Invertebrate eating fish	The secondary consumer groups/ predator
id70	Hilsa kelee	Bony fish	Chordata	Actinopteri	Clupeiformes	Clupeidae	Hilsa	Omnivorous fish	The secondary consumer groups/ predator
id71	Konosirus punctatus	Bony fish	Chordata	Actinopteri	Clupeiformes	Clupeidae	Konosirus	Omnivorous fish	The secondary consumer groups/ predator
id72	Nematalosa japonica	Bony fish	Chordata	Actinopteri	Clupeiformes	Clupeidae	Nematalosa	Omnivorous fish	The secondary consumer groups/ predator
id73	Nematalosa nasus	Bony fish	Chordata	Actinopteri	Clupeiformes	Clupeidae	Nematalosa	Omnivorous fish	The secondary consumer groups/ predator
id74	Sardinella lemuru	Bony fish	Chordata	Actinopteri	Clupeiformes	Clupeidae	Sardinella	Omnivorous fish	The secondary consumer groups/ predator
id75	Sardinella spp.1	Bony fish	Chordata	Actinopteri	Clupeiformes	Clupeidae	Sardinella	Omnivorous fish	The secondary consumer groups/ predator
id76	Sardinella spp.2	Bony fish	Chordata	Actinopteri	Clupeiformes	Clupeidae	Sardinella	Omnivorous fish	The secondary consumer groups/ predator
id77	Sardinella spp.3	Bony fish	Chordata	Actinopteri	Clupeiformes	Clupeidae	Sardinella	Omnivorous fish	The secondary consumer groups/ predator
id78	Spratelloides gracilis	Bony fish	Chordata	Actinopteri	Clupeiformes	Clupeidae	Spratelloides	Invertebrate eating fish	The secondary consumer groups/ predator
id79	Etrumeus micropus	Bony fish	Chordata	Actinopteri	Clupeiformes	Dussumieriidae	Etrumeus	Invertebrate eating fish	The secondary consumer groups/ predator
id80	Encrasicholina pseudoheteroloba	Bony fish	Chordata	Actinopteri	Clupeiformes	Engraulidae	Encrasicholina	Carnivorous fish	The secondary consumer groups/ predator
id81	Stolephorus spp.1	Bony fish	Chordata	Actinopteri	Clupeiformes	Engraulidae	Stolephorus	Omnivorous fish	The secondary consumer groups/ predator
id82	Leuciscidae sp.1	Bony fish	Chordata	Actinopteri	Cypriniformes	Leuciscidae	Leuciscidae sp.1	Unknown	Unknown
id83	Elops spp.1	Bony fish	Chordata	Actinopteri	Elopiformes	Elopidae	Elops	Carnivorous fish	The secondary consumer groups/ predator
id84	Drepane spp.1	Bony fish	Chordata	Actinopteri	Ephippiformes	Drepaneidae	Drepane	Omnivorous fish	The secondary consumer groups/ predator
id85	Dendrophysa russelii	Bony fish	Chordata	Actinopteri	Eupercaria incertae sedis	Sciaenidae	Dendrophysa	Invertebrate eating fish	The secondary consumer groups/ predator
id86	Johnius belangerii	Bony fish	Chordata	Actinopteri	Eupercaria incertae sedis	Sciaenidae	Johnius	Invertebrate eating fish	The secondary consumer groups/ predator
id87	Johnius trewavasae	Bony fish	Chordata	Actinopteri	Eupercaria incertae sedis	Sciaenidae	Johnius	Invertebrate eating fish	The secondary consumer groups/ predator
id88	Protonibea diacanthus	Bony fish	Chordata	Actinopteri	Eupercaria incertae sedis	Sciaenidae	Protonibea	Carnivorous fish	The secondary consumer groups/ predator
id89	Sciaenidae sp.1	Bony fish	Chordata	Actinopteri	Eupercaria incertae sedis	Sciaenidae	Sciaenidae sp.1	Unknown	Unknown
id90	Sillago aeolus	Bony fish	Chordata	Actinopteri	Eupercaria incertae sedis	Sillaginidae	Sillago	Invertebrate eating fish	The secondary consumer groups/ predator
id91	Sillago sihama	Bony fish	Chordata	Actinopteri	Eupercaria incertae sedis	Sillaginidae	Sillago	Carnivorous fish	The secondary consumer groups/ predator
id92	Sillago sp. ZP0807085	Bony fish	Chordata	Actinopteri	Eupercaria incertae sedis	Sillaginidae	Sillago	Carnivorous fish	The secondary consumer groups/ predator
id93	Gerres erythrourus	Bony fish	Chordata	Actinopteri	Gerreiformes	Gerreidae	Gerres	Omnivorous fish	The secondary consumer groups/ predator
id94	Gerres filamentosus	Bony fish	Chordata	Actinopteri	Gerreiformes	Gerreidae	Gerres	Omnivorous fish	The secondary consumer groups/ predator
id95	Gerres spp.1	Bony fish	Chordata	Actinopteri	Gerreiformes	Gerreidae	Gerres	Omnivorous fish	The secondary consumer groups/ predator
id96	Gerres spp.2	Bony fish	Chordata	Actinopteri	Gerreiformes	Gerreidae	Gerres	Omnivorous fish	The secondary consumer groups/ predator
id97	Gerres spp.3	Bony fish	Chordata	Actinopteri	Gerreiformes	Gerreidae	Gerres	Omnivorous fish	The secondary consumer groups/ predator
id98	Asterropteryx semipunctata	Bony fish	Chordata	Actinopteri	Gobiiformes	Gobiidae	Asterropteryx	Invertebrate eating fish	The secondary consumer groups/ predator
id99	Bathygobius cotticeps	Bony fish	Chordata	Actinopteri	Gobiiformes	Gobiidae	Bathygobius	Unknown	Unknown
id100	Bathygobius hongkongensis	Bony fish	Chordata	Actinopteri	Gobiiformes	Gobiidae	Bathygobius	Unknown	Unknown
id101	Cryptocentrus sericus	Bony fish	Chordata	Actinopteri	Gobiiformes	Gobiidae	Cryptocentrus	Unknown	Unknown
id102	Istigobius campbelli	Bony fish	Chordata	Actinopteri	Gobiiformes	Gobiidae	Istigobius	Unknown	Unknown
id103	Luciogobius martellii	Bony fish	Chordata	Actinopteri	Gobiiformes	Gobiidae	Luciogobius	Unknown	Unknown
id104	Parioglossus philippinus	Bony fish	Chordata	Actinopteri	Gobiiformes	Gobiidae	Parioglossus	Unknown	Unknown
id105	Ptereleotris spp.1	Bony fish	Chordata	Actinopteri	Gobiiformes	Gobiidae	Ptereleotris	Unknown	Unknown
id106	Tridentiger trigonocephalus	Bony fish	Chordata	Actinopteri	Gobiiformes	Gobiidae	Tridentiger	Unknown	Unknown
id107	Chanos chanos	Bony fish	Chordata	Actinopteri	Gonorynchiformes	Chanidae	Chanos	Omnivorous fish	The secondary consumer groups/ predator
id108	Apogon unicolor	Bony fish	Chordata	Actinopteri	Kurtiformes	Apogonidae	Apogon	Invertebrate eating fish	The secondary consumer groups/ predator
id109	Apogonichthyoides spp.1	Bony fish	Chordata	Actinopteri	Kurtiformes	Apogonidae	Apogonichthyoides	Invertebrate eating fish	The secondary consumer groups/ predator
id110	Ostorhinchus cookii	Bony fish	Chordata	Actinopteri	Kurtiformes	Apogonidae	Ostorhinchus	Invertebrate eating fish	The secondary consumer groups/ predator
id111	Ostorhinchus doederleini	Bony fish	Chordata	Actinopteri	Kurtiformes	Apogonidae	Ostorhinchus	Invertebrate eating fish	The secondary consumer groups/ predator
id112	Ostorhinchus spp.1	Bony fish	Chordata	Actinopteri	Kurtiformes	Apogonidae	Ostorhinchus	Invertebrate eating fish	The secondary consumer groups/ predator
id113	Taeniamia spp.1	Bony fish	Chordata	Actinopteri	Kurtiformes	Apogonidae	Taeniamia	Invertebrate eating fish	The secondary consumer groups/ predator
id114	Labridae sp.1	Bony fish	Chordata	Actinopteri	Labriformes	Labridae	Labridae sp.1	Unknown	Unknown
id115	Scarus ghobban	Bony fish	Chordata	Actinopteri	Labriformes	Labridae	Scarus	Herbivorous fish	The primary consumers/Herbivorous fish/detritivore
id116	Stethojulis terina	Bony fish	Chordata	Actinopteri	Labriformes	Labridae	Stethojulis	Invertebrate eating fish	The secondary consumer groups/ predator
id117	Thalassoma spp.1	Bony fish	Chordata	Actinopteri	Labriformes	Labridae	Thalassoma	Invertebrate eating fish	The secondary consumer groups/ predator
id118	Diagramma spp.1	Bony fish	Chordata	Actinopteri	Lutjaniformes	Haemulidae	Diagramma	Carnivorous fish	The secondary consumer groups/ predator
id119	Parapristipoma trilineatum	Bony fish	Chordata	Actinopteri	Lutjaniformes	Haemulidae	Parapristipoma	Carnivorous fish	The secondary consumer groups/ predator
id120	Plectorhinchus gibbosus	Bony fish	Chordata	Actinopteri	Lutjaniformes	Haemulidae	Plectorhinchus	Carnivorous fish	The secondary consumer groups/ predator
id121	Lutjanus argentimaculatus	Bony fish	Chordata	Actinopteri	Lutjaniformes	Lutjanidae	Lutjanus	Piscivorous fish	The tertiary consumer
id122	Lutjanus fulviflamma	Bony fish	Chordata	Actinopteri	Lutjaniformes	Lutjanidae	Lutjanus	Piscivorous fish	The tertiary consumer
id123	Lutjanus russellii	Bony fish	Chordata	Actinopteri	Lutjaniformes	Lutjanidae	Lutjanus	Piscivorous fish	The tertiary consumer
id124	Lutjanus sebae	Bony fish	Chordata	Actinopteri	Lutjaniformes	Lutjanidae	Lutjanus	Piscivorous fish	The tertiary consumer
id125	Crenimugil seheli str.1	Bony fish	Chordata	Actinopteri	Mugiliformes	Mugilidae	Crenimugil	Herbivorous fish	The primary consumers/Herbivorous fish/detritivore
id126	Crenimugil seheli str.2	Bony fish	Chordata	Actinopteri	Mugiliformes	Mugilidae	Crenimugil	Herbivorous fish	The primary consumers/Herbivorous fish/detritivore
id127	Moolgarda pedaraki	Bony fish	Chordata	Actinopteri	Mugiliformes	Mugilidae	Moolgarda	Omnivorous fish	The secondary consumer groups/ predator
id128	Mugil cephalus str.1	Bony fish	Chordata	Actinopteri	Mugiliformes	Mugilidae	Mugil	Omnivorous fish	The secondary consumer groups/ predator
id129	Mugil cephalus str.2	Bony fish	Chordata	Actinopteri	Mugiliformes	Mugilidae	Mugil	Omnivorous fish	The secondary consumer groups/ predator
id130	Mugil cephalus str.3	Bony fish	Chordata	Actinopteri	Mugiliformes	Mugilidae	Mugil	Omnivorous fish	The secondary consumer groups/ predator
id131	Mugilidae sp.1	Bony fish	Chordata	Actinopteri	Mugiliformes	Mugilidae	Mugilidae sp.1	Unknown	Unknown
id132	Mugilidae sp.3	Bony fish	Chordata	Actinopteri	Mugiliformes	Mugilidae	Mugilidae sp.3	Unknown	Unknown
id133	Oedalechilus labiosus	Bony fish	Chordata	Actinopteri	Mugiliformes	Mugilidae	Oedalechilus	Omnivorous fish	The secondary consumer groups/ predator
id134	Planiliza macrolepis	Bony fish	Chordata	Actinopteri	Mugiliformes	Mugilidae	Planiliza	Omnivorous fish	The secondary consumer groups/ predator
id135	Abudefduf bengalensis	Bony fish	Chordata	Actinopteri	Ovalentaria incertae sedis	Pomacentridae	Abudefduf	Omnivorous fish	The secondary consumer groups/ predator
id136	Abudefduf sordidus	Bony fish	Chordata	Actinopteri	Ovalentaria incertae sedis	Pomacentridae	Abudefduf	Omnivorous fish	The secondary consumer groups/ predator
id137	Abudefduf spp.1	Bony fish	Chordata	Actinopteri	Ovalentaria incertae sedis	Pomacentridae	Abudefduf	Omnivorous fish	The secondary consumer groups/ predator
id138	Neopomacentrus bankieri	Bony fish	Chordata	Actinopteri	Ovalentaria incertae sedis	Pomacentridae	Neopomacentrus	Omnivorous fish	The secondary consumer groups/ predator
id139	Neopomacentrus cyanomos	Bony fish	Chordata	Actinopteri	Ovalentaria incertae sedis	Pomacentridae	Neopomacentrus	Omnivorous fish	The secondary consumer groups/ predator
id140	Plectroglyphidodon leucozona	Bony fish	Chordata	Actinopteri	Ovalentaria incertae sedis	Pomacentridae	Plectroglyphidodon	Herbivorous fish	The primary consumers/Herbivorous fish/detritivore
id141	Paraploactis kagoshimensis	Bony fish	Chordata	Actinopteri	Perciformes	Aploactinidae	Paraploactis	Carnivorous fish	The secondary consumer groups/ predator
id142	Inegocia japonica	Bony fish	Chordata	Actinopteri	Perciformes	Platycephalidae	Inegocia	Carnivorous fish	The secondary consumer groups/ predator
id143	Parascorpaena aurita	Bony fish	Chordata	Actinopteri	Perciformes	Scorpaenidae	Parascorpaena	Carnivorous fish	The secondary consumer groups/ predator
id144	Scorpaenopsis ramaraoi	Bony fish	Chordata	Actinopteri	Perciformes	Scorpaenidae	Scorpaenopsis	Carnivorous fish	The secondary consumer groups/ predator
id145	Scorpaenopsis spp.1	Bony fish	Chordata	Actinopteri	Perciformes	Scorpaenidae	Scorpaenopsis	Carnivorous fish	The secondary consumer groups/ predator
id146	Sebastiscus marmoratus	Bony fish	Chordata	Actinopteri	Perciformes	Sebastidae	Sebastiscus	Carnivorous fish	The secondary consumer groups/ predator
id147	Cephalopholis boenak	Bony fish	Chordata	Actinopteri	Perciformes	Serranidae	Cephalopholis	Carnivorous fish	The secondary consumer groups/ predator
id148	Epinephelus fuscoguttatus x Epinephelus polyphekadion	Bony fish	Chordata	Actinopteri	Perciformes	Serranidae	Epinephelus	Piscivorous fish	The tertiary consumer
id149	Epinephelus quoyans	Bony fish	Chordata	Actinopteri	Perciformes	Serranidae	Epinephelus	Piscivorous fish	The tertiary consumer
id150	Epinephelus spp.1	Bony fish	Chordata	Actinopteri	Perciformes	Serranidae	Epinephelus	Piscivorous fish	The tertiary consumer
id151	Serranidae sp.1	Bony fish	Chordata	Actinopteri	Perciformes	Serranidae	Serranidae sp.1	Carnivorous fish	The secondary consumer groups/ predator
id152	Dictyosoma rubrimaculatum	Bony fish	Chordata	Actinopteri	Perciformes	Stichaeidae	Dictyosoma	Carnivorous fish	The secondary consumer groups/ predator
id153	Solea ovata	Bony fish	Chordata	Actinopteri	Pleuronectiformes	Soleidae	Solea	Invertebrate eating fish	The secondary consumer groups/ predator
id154	Soleidae sp.1	Bony fish	Chordata	Actinopteri	Pleuronectiformes	Soleidae	Soleidae sp.1	Carnivorous fish	The secondary consumer groups/ predator
id155	Rastrelliger kanagurta	Bony fish	Chordata	Actinopteri	Scombriformes	Scombridae	Rastrelliger	Carnivorous fish	The secondary consumer groups/ predator
id156	Scomberomorus sinensis	Bony fish	Chordata	Actinopteri	Scombriformes	Scombridae	Scomberomorus	Carnivorous fish	The secondary consumer groups/ predator
id157	Plotosus spp.1	Bony fish	Chordata	Actinopteri	Siluriformes	Plotosidae	Plotosus	Carnivorous fish	The secondary consumer groups/ predator
id158	Lethrinidae sp.1	Bony fish	Chordata	Actinopteri	Spariformes	Lethrinidae	Lethrinidae sp.1	Carnivorous fish	The secondary consumer groups/ predator
id159	Lethrinus nebulosus	Bony fish	Chordata	Actinopteri	Spariformes	Lethrinidae	Lethrinus	Carnivorous fish	The secondary consumer groups/ predator
id160	Acanthopagrus pacificus	Bony fish	Chordata	Actinopteri	Spariformes	Sparidae	Acanthopagrus	Carnivorous fish	The secondary consumer groups/ predator
id161	Rhabdosargus sarba	Bony fish	Chordata	Actinopteri	Spariformes	Sparidae	Rhabdosargus	Omnivorous fish	The secondary consumer groups/ predator
id162	Sparidae sp.1	Bony fish	Chordata	Actinopteri	Spariformes	Sparidae	Sparidae sp.1	Omnivorous fish	The secondary consumer groups/ predator
id163	Sparus aurata	Bony fish	Chordata	Actinopteri	Spariformes	Sparidae	Sparus	Invertebrate eating fish	The secondary consumer groups/ predator
id164	Repomucenus curvicornis	Bony fish	Chordata	Actinopteri	Syngnathiformes	Callionymidae	Repomucenus	Omnivorous fish	The secondary consumer groups/ predator
id165	Fistularia commersonii	Bony fish	Chordata	Actinopteri	Syngnathiformes	Fistulariidae	Fistularia	Carnivorous fish	The secondary consumer groups/ predator
id166	Parupeneus biaculeatus	Bony fish	Chordata	Actinopteri	Syngnathiformes	Mullidae	Parupeneus	Invertebrate eating fish	The secondary consumer groups/ predator
id167	Parupeneus indicus	Bony fish	Chordata	Actinopteri	Syngnathiformes	Mullidae	Parupeneus	Invertebrate eating fish	The secondary consumer groups/ predator
id168	Parupeneus spp.1	Bony fish	Chordata	Actinopteri	Syngnathiformes	Mullidae	Parupeneus	Invertebrate eating fish	The secondary consumer groups/ predator
id169	Upeneus sulphureus	Bony fish	Chordata	Actinopteri	Syngnathiformes	Mullidae	Upeneus	Carnivorous fish	The secondary consumer groups/ predator
id170	Upeneus tragula	Bony fish	Chordata	Actinopteri	Syngnathiformes	Mullidae	Upeneus	Carnivorous fish	The secondary consumer groups/ predator
id171	Monacanthus chinensis	Bony fish	Chordata	Actinopteri	Tetraodontiformes	Monacanthidae	Monacanthus	Omnivorous fish	The secondary consumer groups/ predator
id172	Pervagor janthinosoma	Bony fish	Chordata	Actinopteri	Tetraodontiformes	Monacanthidae	Pervagor	Omnivorous fish	The secondary consumer groups/ predator
id173	Arothron hispidus	Bony fish	Chordata	Actinopteri	Tetraodontiformes	Tetraodontidae	Arothron	Omnivorous fish	The secondary consumer groups/ predator
id174	Chelonodontops patoca	Bony fish	Chordata	Actinopteri	Tetraodontiformes	Tetraodontidae	Chelonodontops	Omnivorous fish	The secondary consumer groups/ predator
id175	Takifugu spp.1	Bony fish	Chordata	Actinopteri	Tetraodontiformes	Tetraodontidae	Takifugu	Omnivorous fish	The secondary consumer groups/ predator
id176	Subgroup10	Prokaryote	Acidobacteriota	Thermoanaerobaculia	Thermoanaerobaculales	Thermoanaerobaculaceae	Subgroup10	Heterotrophic prokaryotes	Decomposer
id177	Subgroup23	Prokaryote	Acidobacteriota	Thermoanaerobaculia	Thermoanaerobaculales	Thermoanaerobaculaceae	Subgroup23	Heterotrophic prokaryotes	Decomposer
id178	CandidatusActinomarina	Prokaryote	Actinobacteriota	Acidimicrobiia	Actinomarinales	Actinomarinaceae	CandidatusActinomarina	Heterotrophic prokaryotes	Decomposer
id179	uncultured Ilumatobacteraceae	Prokaryote	Actinobacteriota	Acidimicrobiia	Microtrichales	Ilumatobacteraceae	uncultured Ilumatobacteraceae	Heterotrophic prokaryotes	Decomposer
id180	Sva0996marinegroup	Prokaryote	Actinobacteriota	Acidimicrobiia	Microtrichales	Microtrichaceae	Sva0996marinegroup	Heterotrophic prokaryotes	Decomposer
id181	Draconibacterium	Prokaryote	Bacteroidota	Bacteroidia	Bacteroidales	Prolixibacteraceae	Draconibacterium	Heterotrophic prokaryotes	Decomposer
id182	Roseimarinus	Prokaryote	Bacteroidota	Bacteroidia	Bacteroidales	Prolixibacteraceae	Roseimarinus	Heterotrophic prokaryotes	Decomposer
id183	Aureispira	Prokaryote	Bacteroidota	Bacteroidia	Chitinophagales	Saprospiraceae	Aureispira	Heterotrophic prokaryotes	Decomposer
id184	Lewinella	Prokaryote	Bacteroidota	Bacteroidia	Chitinophagales	Saprospiraceae	Lewinella	Heterotrophic prokaryotes	Decomposer
id185	uncultured Saprospiraceae	Prokaryote	Bacteroidota	Bacteroidia	Chitinophagales	Saprospiraceae	uncultured Saprospiraceae	Heterotrophic prokaryotes	Decomposer
id186	uncultured Chitinophagales	Prokaryote	Bacteroidota	Bacteroidia	Chitinophagales	uncultured Chitinophagales	uncultured Chitinophagales	Heterotrophic prokaryotes	Decomposer
id187	Fabibacter	Prokaryote	Bacteroidota	Bacteroidia	Cytophagales	Cyclobacteriaceae	Fabibacter	Heterotrophic prokaryotes	Decomposer
id188	Marinoscillum	Prokaryote	Bacteroidota	Bacteroidia	Cytophagales	Cyclobacteriaceae	Marinoscillum	Heterotrophic prokaryotes	Decomposer
id189	uncultured Cyclobacteriaceae	Prokaryote	Bacteroidota	Bacteroidia	Cytophagales	Cyclobacteriaceae	uncultured Cyclobacteriaceae	Heterotrophic prokaryotes	Decomposer
id190	Crocinitomix	Prokaryote	Bacteroidota	Bacteroidia	Flavobacteriales	Crocinitomicaceae	Crocinitomix	Heterotrophic prokaryotes	Decomposer
id191	Fluviicola	Prokaryote	Bacteroidota	Bacteroidia	Flavobacteriales	Crocinitomicaceae	Fluviicola	Heterotrophic prokaryotes	Decomposer
id192	Salinirepens	Prokaryote	Bacteroidota	Bacteroidia	Flavobacteriales	Crocinitomicaceae	Salinirepens	Heterotrophic prokaryotes	Decomposer
id193	uncultured Crocinitomicaceae	Prokaryote	Bacteroidota	Bacteroidia	Flavobacteriales	Crocinitomicaceae	uncultured Crocinitomicaceae	Heterotrophic prokaryotes	Decomposer
id194	NS10marinegroup	Prokaryote	Bacteroidota	Bacteroidia	Flavobacteriales	Cryomorphaceae	NS10marinegroup	Heterotrophic prokaryotes	Decomposer
id195	Phaeocystidibacter	Prokaryote	Bacteroidota	Bacteroidia	Flavobacteriales	Cryomorphaceae	Phaeocystidibacter	Heterotrophic prokaryotes	Decomposer
id196	uncultured Cryomorphaceae	Prokaryote	Bacteroidota	Bacteroidia	Flavobacteriales	Cryomorphaceae	uncultured Cryomorphaceae	Heterotrophic prokaryotes	Decomposer
id197	Aureimarina	Prokaryote	Bacteroidota	Bacteroidia	Flavobacteriales	Flavobacteriaceae	Aureimarina	Heterotrophic prokaryotes	Decomposer
id198	Flavicella	Prokaryote	Bacteroidota	Bacteroidia	Flavobacteriales	Flavobacteriaceae	Flavicella	Heterotrophic prokaryotes	Decomposer
id199	Formosa	Prokaryote	Bacteroidota	Bacteroidia	Flavobacteriales	Flavobacteriaceae	Formosa	Heterotrophic prokaryotes	Decomposer
id200	Lutibacter	Prokaryote	Bacteroidota	Bacteroidia	Flavobacteriales	Flavobacteriaceae	Lutibacter	Heterotrophic prokaryotes	Decomposer
id201	NS2bmarinegroup	Prokaryote	Bacteroidota	Bacteroidia	Flavobacteriales	Flavobacteriaceae	NS2bmarinegroup	Heterotrophic prokaryotes	Decomposer
id202	NS4marinegroup	Prokaryote	Bacteroidota	Bacteroidia	Flavobacteriales	Flavobacteriaceae	NS4marinegroup	Heterotrophic prokaryotes	Decomposer
id203	NS5marinegroup	Prokaryote	Bacteroidota	Bacteroidia	Flavobacteriales	Flavobacteriaceae	NS5marinegroup	Heterotrophic prokaryotes	Decomposer
id204	Polaribacter	Prokaryote	Bacteroidota	Bacteroidia	Flavobacteriales	Flavobacteriaceae	Polaribacter	Heterotrophic prokaryotes	Decomposer
id205	Tenacibaculum	Prokaryote	Bacteroidota	Bacteroidia	Flavobacteriales	Flavobacteriaceae	Tenacibaculum	Heterotrophic prokaryotes	Decomposer
id206	uncultured Flavobacteriaceae	Prokaryote	Bacteroidota	Bacteroidia	Flavobacteriales	Flavobacteriaceae	uncultured Flavobacteriaceae	Heterotrophic prokaryotes	Decomposer
id207	NS7marinegroup	Prokaryote	Bacteroidota	Bacteroidia	Flavobacteriales	NS7_marine_group	NS7marinegroup	Heterotrophic prokaryotes	Decomposer
id208	NS9marinegroup	Prokaryote	Bacteroidota	Bacteroidia	Flavobacteriales	NS9_marine_group	NS9marinegroup	Heterotrophic prokaryotes	Decomposer
id209	NS11-12marinegroup	Prokaryote	Bacteroidota	Bacteroidia	Sphingobacteriales	NS11-12_marine_group	NS11-12marinegroup	Heterotrophic prokaryotes	Decomposer
id210	Balneola	Prokaryote	Bacteroidota	Rhodothermia	Balneolales	Balneolaceae	Balneola	Heterotrophic prokaryotes	Decomposer
id211	uncultured Rhodothermaceae	Prokaryote	Bacteroidota	Rhodothermia	Rhodothermales	Rhodothermaceae	uncultured Rhodothermaceae	Heterotrophic prokaryotes	Decomposer
id212	Bdellovibrio	Prokaryote	Bdellovibrionota	Bdellovibrionia	Bdellovibrionales	Bdellovibrionaceae	Bdellovibrio	Heterotrophic prokaryotes	Decomposer
id213	OM27clade	Prokaryote	Bdellovibrionota	Bdellovibrionia	Bdellovibrionales	Bdellovibrionaceae	OM27clade	Heterotrophic prokaryotes	Decomposer
id214	uncultured Oligoflexaceae	Prokaryote	Bdellovibrionota	Oligoflexia	Oligoflexales	Oligoflexaceae	uncultured Oligoflexaceae	Heterotrophic prokaryotes	Decomposer
id215	CandidatusNitrosopelagicus	Prokaryote	Crenarchaeota	Nitrososphaeria	Nitrosopumilales	Nitrosopumilaceae	CandidatusNitrosopelagicus	Heterotrophic prokaryotes	Decomposer
id216	CandidatusNitrosopumilus	Prokaryote	Crenarchaeota	Nitrososphaeria	Nitrosopumilales	Nitrosopumilaceae	CandidatusNitrosopumilus	Heterotrophic prokaryotes	Decomposer
id217	CyanobiumPCC-6307	Prokaryote	Cyanobacteria	Cyanobacteriia	Synechococcales	Cyanobiaceae	CyanobiumPCC-6307	Autotrophic prokaryotes	Primary producer
id218	SynechococcusCC9902	Prokaryote	Cyanobacteria	Cyanobacteriia	Synechococcales	Cyanobiaceae	SynechococcusCC9902	Autotrophic prokaryotes	Primary producer
id219	SchizothrixLEGE07164	Prokaryote	Cyanobacteria	Cyanobacteriia	Synechococcales	Synechococcales_Incertae_Sedis	SchizothrixLEGE07164	Autotrophic prokaryotes	Primary producer
id220	Dadabacteriales	Prokaryote	Dadabacteria	Dadabacteriia	Dadabacteriales	Dadabacteriales	Dadabacteriales	Heterotrophic prokaryotes	Decomposer
id221	Bradymonadales	Prokaryote	Desulfobacterota	Desulfuromonadia	Bradymonadales	Bradymonadales	Bradymonadales	Heterotrophic prokaryotes	Decomposer
id222	PB19	Prokaryote	Desulfobacterota	Desulfuromonadia	PB19	PB19	PB19	Heterotrophic prokaryotes	Decomposer
id223	Acholeplasma	Prokaryote	Firmicutes	Bacilli	Acholeplasmatales	Acholeplasmataceae	Acholeplasma	Heterotrophic prokaryotes	Decomposer
id224	Propionigenium	Prokaryote	Fusobacteriota	Fusobacteriia	Fusobacteriales	Fusobacteriaceae	Propionigenium	Heterotrophic prokaryotes	Decomposer
id225	Psychrilyobacter	Prokaryote	Fusobacteriota	Fusobacteriia	Fusobacteriales	Fusobacteriaceae	Psychrilyobacter	Heterotrophic prokaryotes	Decomposer
id226	BD2-11terrestrialgroup	Prokaryote	Gemmatimonadota	BD2-11_terrestrial_group	BD2-11_terrestrial_group	BD2-11_terrestrial_group	BD2-11terrestrialgroup	Heterotrophic prokaryotes	Decomposer
id227	Marinimicrobia(SAR406clade)	Prokaryote	Marinimicrobia_(SAR406_clade)	Marinimicrobia_(SAR406_clade)	Marinimicrobia_(SAR406_clade)	Marinimicrobia_(SAR406_clade)	Marinimicrobia(SAR406clade)	Heterotrophic prokaryotes	Decomposer
id228	P3OB-42	Prokaryote	Myxococcota	Myxococcia	Myxococcales	Myxococcaceae	P3OB-42	Heterotrophic prokaryotes	Decomposer
id229	Blfdi19	Prokaryote	Myxococcota	Polyangia	Blfdi19	Blfdi19	Blfdi19	Heterotrophic prokaryotes	Decomposer
id230	BIrii41	Prokaryote	Myxococcota	Polyangia	Polyangiales	BIrii41	BIrii41	Heterotrophic prokaryotes	Decomposer
id231	PAUC34f	Prokaryote	PAUC34f	PAUC34f	PAUC34f	PAUC34f	PAUC34f	Heterotrophic prokaryotes	Decomposer
id232	BD7-11	Prokaryote	Planctomycetota	BD7-11	BD7-11	BD7-11	BD7-11	Heterotrophic prokaryotes	Decomposer
id233	OM190	Prokaryote	Planctomycetota	OM190	OM190	OM190	OM190	Heterotrophic prokaryotes	Decomposer
id234	CL500-3	Prokaryote	Planctomycetota	Phycisphaerae	Phycisphaerales	Phycisphaeraceae	CL500-3	Heterotrophic prokaryotes	Decomposer
id235	Phycisphaera	Prokaryote	Planctomycetota	Phycisphaerae	Phycisphaerales	Phycisphaeraceae	Phycisphaera	Heterotrophic prokaryotes	Decomposer
id236	Pla3lineage	Prokaryote	Planctomycetota	Pla3_lineage	Pla3_lineage	Pla3_lineage	Pla3lineage	Heterotrophic prokaryotes	Decomposer
id237	Blastopirellula	Prokaryote	Planctomycetota	Planctomycetes	Pirellulales	Pirellulaceae	Blastopirellula	Heterotrophic prokaryotes	Decomposer
id238	Pirellula	Prokaryote	Planctomycetota	Planctomycetes	Pirellulales	Pirellulaceae	Pirellula	Heterotrophic prokaryotes	Decomposer
id239	Rhodopirellula	Prokaryote	Planctomycetota	Planctomycetes	Pirellulales	Pirellulaceae	Rhodopirellula	Heterotrophic prokaryotes	Decomposer
id240	Rubripirellula	Prokaryote	Planctomycetota	Planctomycetes	Pirellulales	Pirellulaceae	Rubripirellula	Heterotrophic prokaryotes	Decomposer
id241	uncultured Pirellulaceae	Prokaryote	Planctomycetota	Planctomycetes	Pirellulales	Pirellulaceae	uncultured Pirellulaceae	Heterotrophic prokaryotes	Decomposer
id242	uncultured Gimesiaceae	Prokaryote	Planctomycetota	Planctomycetes	Planctomycetales	Gimesiaceae	uncultured Gimesiaceae	Heterotrophic prokaryotes	Decomposer
id243	uncultured Rubinisphaeraceae	Prokaryote	Planctomycetota	Planctomycetes	Planctomycetales	Rubinisphaeraceae	uncultured Rubinisphaeraceae	Heterotrophic prokaryotes	Decomposer
id244	Maricaulis	Prokaryote	Proteobacteria	Alphaproteobacteria	Caulobacterales	Hyphomonadaceae	Maricaulis	Heterotrophic prokaryotes	Decomposer
id245	uncultured Hyphomonadaceae	Prokaryote	Proteobacteria	Alphaproteobacteria	Caulobacterales	Hyphomonadaceae	uncultured Hyphomonadaceae	Heterotrophic prokaryotes	Decomposer
id246	uncultured Defluviicoccales	Prokaryote	Proteobacteria	Alphaproteobacteria	Defluviicoccales	uncultured Defluviicoccales	uncultured Defluviicoccales	Heterotrophic prokaryotes	Decomposer
id247	PS1clade	Prokaryote	Proteobacteria	Alphaproteobacteria	Parvibaculales	PS1_clade	PS1clade	Heterotrophic prokaryotes	Decomposer
id248	CandidatusPuniceispirillum	Prokaryote	Proteobacteria	Alphaproteobacteria	Puniceispirillales	SAR116_clade	CandidatusPuniceispirillum	Heterotrophic prokaryotes	Decomposer
id249	SAR116clade	Prokaryote	Proteobacteria	Alphaproteobacteria	Puniceispirillales	SAR116_clade	SAR116clade	Heterotrophic prokaryotes	Decomposer
id250	uncultured Puniceispirillales	Prokaryote	Proteobacteria	Alphaproteobacteria	Puniceispirillales	uncultured Puniceispirillales	uncultured Puniceispirillales	Heterotrophic prokaryotes	Decomposer
id251	Stappiaceae	Prokaryote	Proteobacteria	Alphaproteobacteria	Rhizobiales	Stappiaceae	Stappiaceae	Heterotrophic prokaryotes	Decomposer
id252	Aestuariicoccus	Prokaryote	Proteobacteria	Alphaproteobacteria	Rhodobacterales	Rhodobacteraceae	Aestuariicoccus	Heterotrophic prokaryotes	Decomposer
id253	Amylibacter	Prokaryote	Proteobacteria	Alphaproteobacteria	Rhodobacterales	Rhodobacteraceae	Amylibacter	Heterotrophic prokaryotes	Decomposer
id254	Ascidiaceihabitans	Prokaryote	Proteobacteria	Alphaproteobacteria	Rhodobacterales	Rhodobacteraceae	Ascidiaceihabitans	Heterotrophic prokaryotes	Decomposer
id255	HIMB11	Prokaryote	Proteobacteria	Alphaproteobacteria	Rhodobacterales	Rhodobacteraceae	HIMB11	Heterotrophic prokaryotes	Decomposer
id256	Paracoccus	Prokaryote	Proteobacteria	Alphaproteobacteria	Rhodobacterales	Rhodobacteraceae	Paracoccus	Heterotrophic prokaryotes	Decomposer
id257	uncultured Magnetospiraceae	Prokaryote	Proteobacteria	Alphaproteobacteria	Rhodospirillales	Magnetospiraceae	uncultured Magnetospiraceae	Heterotrophic prokaryotes	Decomposer
id258	S25-593	Prokaryote	Proteobacteria	Alphaproteobacteria	Rickettsiales	S25-593	S25-593	Heterotrophic prokaryotes	Decomposer
id259	CladeIa	Prokaryote	Proteobacteria	Alphaproteobacteria	SAR11_clade	Clade_I	CladeIa	Heterotrophic prokaryotes	Decomposer
id260	CladeII	Prokaryote	Proteobacteria	Alphaproteobacteria	SAR11_clade	Clade_II	CladeII	Heterotrophic prokaryotes	Decomposer
id261	Sphingobium	Prokaryote	Proteobacteria	Alphaproteobacteria	Sphingomonadales	Sphingomonadaceae	Sphingobium	Heterotrophic prokaryotes	Decomposer
id262	OM75clade	Prokaryote	Proteobacteria	Alphaproteobacteria	Thalassobaculales	Nisaeaceae	OM75clade	Heterotrophic prokaryotes	Decomposer
id263	uncultured Alphaproteobacteria	Prokaryote	Proteobacteria	Alphaproteobacteria	uncultured Alphaproteobacteria	uncultured Alphaproteobacteria	uncultured Alphaproteobacteria	Heterotrophic prokaryotes	Decomposer
id264	Aquabacterium	Prokaryote	Proteobacteria	Gammaproteobacteria	Burkholderiales	Comamonadaceae	Aquabacterium	Heterotrophic prokaryotes	Decomposer
id265	Comamonas	Prokaryote	Proteobacteria	Gammaproteobacteria	Burkholderiales	Comamonadaceae	Comamonas	Heterotrophic prokaryotes	Decomposer
id266	OM43clade	Prokaryote	Proteobacteria	Gammaproteobacteria	Burkholderiales	Methylophilaceae	OM43clade	Heterotrophic prokaryotes	Decomposer
id267	MWH-UniP1aquaticgroup	Prokaryote	Proteobacteria	Gammaproteobacteria	Burkholderiales	MWH-UniP1_aquatic_group	MWH-UniP1aquaticgroup	Heterotrophic prokaryotes	Decomposer
id268	IS-44	Prokaryote	Proteobacteria	Gammaproteobacteria	Burkholderiales	Nitrosomonadaceae	IS-44	Heterotrophic prokaryotes	Decomposer
id269	mle1-7	Prokaryote	Proteobacteria	Gammaproteobacteria	Burkholderiales	Nitrosomonadaceae	mle1-7	Heterotrophic prokaryotes	Decomposer
id270	Methyloversatilis	Prokaryote	Proteobacteria	Gammaproteobacteria	Burkholderiales	Rhodocyclaceae	Methyloversatilis	Heterotrophic prokaryotes	Decomposer
id271	Aliiglaciecola	Prokaryote	Proteobacteria	Gammaproteobacteria	Enterobacterales	Alteromonadaceae	Aliiglaciecola	Heterotrophic prokaryotes	Decomposer
id272	Glaciecola	Prokaryote	Proteobacteria	Gammaproteobacteria	Enterobacterales	Alteromonadaceae	Glaciecola	Heterotrophic prokaryotes	Decomposer
id273	Rheinheimera	Prokaryote	Proteobacteria	Gammaproteobacteria	Enterobacterales	Alteromonadaceae	Rheinheimera	Heterotrophic prokaryotes	Decomposer
id274	uncultured Alteromonadaceae	Prokaryote	Proteobacteria	Gammaproteobacteria	Enterobacterales	Alteromonadaceae	uncultured Alteromonadaceae	Heterotrophic prokaryotes	Decomposer
id275	Thalassotalea	Prokaryote	Proteobacteria	Gammaproteobacteria	Enterobacterales	Colwelliaceae	Thalassotalea	Heterotrophic prokaryotes	Decomposer
id276	Vibrio	Prokaryote	Proteobacteria	Gammaproteobacteria	Enterobacterales	Vibrionaceae	Vibrio	Heterotrophic prokaryotes	Decomposer
id277	HOC36	Prokaryote	Proteobacteria	Gammaproteobacteria	HOC36	HOC36	HOC36	Heterotrophic prokaryotes	Decomposer
id278	Cm1-21	Prokaryote	Proteobacteria	Gammaproteobacteria	Nitrosococcales	Nitrosococcaceae	Cm1-21	Heterotrophic prokaryotes	Decomposer
id279	Alcanivorax	Prokaryote	Proteobacteria	Gammaproteobacteria	Pseudomonadales	Alcanivoracaceae1	Alcanivorax	Autotrophic prokaryotes	Primary producer
id280	Aestuariicella	Prokaryote	Proteobacteria	Gammaproteobacteria	Pseudomonadales	Cellvibrionaceae	Aestuariicella	Heterotrophic prokaryotes	Decomposer
id281	Halioglobus	Prokaryote	Proteobacteria	Gammaproteobacteria	Pseudomonadales	Halieaceae	Halioglobus	Heterotrophic prokaryotes	Decomposer
id282	Luminiphilus	Prokaryote	Proteobacteria	Gammaproteobacteria	Pseudomonadales	Halieaceae	Luminiphilus	Heterotrophic prokaryotes	Decomposer
id283	OM60(NOR5)clade	Prokaryote	Proteobacteria	Gammaproteobacteria	Pseudomonadales	Halieaceae	OM60(NOR5)clade	Heterotrophic prokaryotes	Decomposer
id284	KI89Aclade	Prokaryote	Proteobacteria	Gammaproteobacteria	Pseudomonadales	KI89A_clade	KI89Aclade	Heterotrophic prokaryotes	Decomposer
id285	Litoricola	Prokaryote	Proteobacteria	Gammaproteobacteria	Pseudomonadales	Litoricolaceae	Litoricola	Heterotrophic prokaryotes	Decomposer
id286	Acinetobacter	Prokaryote	Proteobacteria	Gammaproteobacteria	Pseudomonadales	Moraxellaceae	Acinetobacter	Heterotrophic prokaryotes	Decomposer
id287	Marinobacterium	Prokaryote	Proteobacteria	Gammaproteobacteria	Pseudomonadales	Nitrincolaceae	Marinobacterium	Heterotrophic prokaryotes	Decomposer
id288	uncultured Nitrincolaceae	Prokaryote	Proteobacteria	Gammaproteobacteria	Pseudomonadales	Nitrincolaceae	uncultured Nitrincolaceae	Heterotrophic prokaryotes	Decomposer
id289	OM182clade	Prokaryote	Proteobacteria	Gammaproteobacteria	Pseudomonadales	OM182_clade	OM182clade	Heterotrophic prokaryotes	Decomposer
id290	SAR92clade	Prokaryote	Proteobacteria	Gammaproteobacteria	Pseudomonadales	Porticoccaceae	SAR92clade	Heterotrophic prokaryotes	Decomposer
id291	Pseudohongiella	Prokaryote	Proteobacteria	Gammaproteobacteria	Pseudomonadales	Pseudohongiellaceae	Pseudohongiella	Heterotrophic prokaryotes	Decomposer
id292	Pseudomonas	Prokaryote	Proteobacteria	Gammaproteobacteria	Pseudomonadales	Pseudomonadaceae	Pseudomonas	Heterotrophic prokaryotes	Decomposer
id293	SAR86clade	Prokaryote	Proteobacteria	Gammaproteobacteria	Pseudomonadales	SAR86_clade	SAR86clade	Heterotrophic prokaryotes	Decomposer
id294	SUP05cluster	Prokaryote	Proteobacteria	Gammaproteobacteria	Pseudomonadales	Thioglobaceae	SUP05cluster	Heterotrophic prokaryotes	Decomposer
id295	Woeseia	Prokaryote	Proteobacteria	Gammaproteobacteria	Steroidobacterales	Woeseiaceae	Woeseia	Heterotrophic prokaryotes	Decomposer
id296	uncultured Thiotrichaceae	Prokaryote	Proteobacteria	Gammaproteobacteria	Thiotrichales	Thiotrichaceae	uncultured Thiotrichaceae	Heterotrophic prokaryotes	Decomposer
id297	UBA10353marinegroup	Prokaryote	Proteobacteria	Gammaproteobacteria	UBA10353_marine_group	UBA10353_marine_group	UBA10353marinegroup	Heterotrophic prokaryotes	Decomposer
id298	SAR324clade(MarinegroupB)	Prokaryote	SAR324_clade(Marine_group_B)	SAR324_clade(Marine_group_B)	SAR324_clade(Marine_group_B)	SAR324_clade(Marine_group_B)	SAR324clade(MarinegroupB)	Heterotrophic prokaryotes	Decomposer
id299	MarineGroupII	Prokaryote	Thermoplasmatota	Thermoplasmata	Marine_Group_II	Marine_Group_II	MarineGroupII	Heterotrophic prokaryotes	Decomposer
id300	uncultured Kiritimatiellaceae	Prokaryote	Verrucomicrobiota	Kiritimatiellae	Kiritimatiellales	Kiritimatiellaceae	uncultured Kiritimatiellaceae	Heterotrophic prokaryotes	Decomposer
id301	WCHB1-41	Prokaryote	Verrucomicrobiota	Kiritimatiellae	WCHB1-41	WCHB1-41	WCHB1-41	Heterotrophic prokaryotes	Decomposer
id302	Lentisphaera	Prokaryote	Verrucomicrobiota	Lentisphaeria	Lentisphaerales	Lentisphaeraceae	Lentisphaera	Heterotrophic prokaryotes	Decomposer
id303	Arctic97B-4marinegroup	Prokaryote	Verrucomicrobiota	Verrucomicrobiae	Arctic97B-4_marine_group	Arctic97B-4_marine_group	Arctic97B-4marinegroup	Heterotrophic prokaryotes	Decomposer
id304	Coraliomargarita	Prokaryote	Verrucomicrobiota	Verrucomicrobiae	Opitutales	Puniceicoccaceae	Coraliomargarita	Heterotrophic prokaryotes	Decomposer
id305	Lentimonas	Prokaryote	Verrucomicrobiota	Verrucomicrobiae	Opitutales	Puniceicoccaceae	Lentimonas	Heterotrophic prokaryotes	Decomposer
id306	MB11C04marinegroup	Prokaryote	Verrucomicrobiota	Verrucomicrobiae	Opitutales	Puniceicoccaceae	MB11C04marinegroup	Heterotrophic prokaryotes	Decomposer
id307	SCGCAAA164-E04	Prokaryote	Verrucomicrobiota	Verrucomicrobiae	Pedosphaerales	Pedosphaeraceae	SCGCAAA164-E04	Heterotrophic prokaryotes	Decomposer
id308	DEV007	Prokaryote	Verrucomicrobiota	Verrucomicrobiae	Verrucomicrobiales	DEV007	DEV007	Heterotrophic prokaryotes	Decomposer
id309	Persicirhabdus	Prokaryote	Verrucomicrobiota	Verrucomicrobiae	Verrucomicrobiales	Rubritaleaceae	Persicirhabdus	Heterotrophic prokaryotes	Decomposer
id310	Roseibacillus	Prokaryote	Verrucomicrobiota	Verrucomicrobiae	Verrucomicrobiales	Rubritaleaceae	Roseibacillus	Heterotrophic prokaryotes	Decomposer
id311	Apusomonadidae_Group-2B_X	Protist	Apusomonada_X	Apusomonadidae	Apusomonadidae_Group-2	Apusomonadidae_Group-2B	Apusomonadidae_Group-2B_X	Heterotrophic protist	The primary consumers/Herbivorous fish/detritivore
id312	Bilabrum	Protist	Bigyra	Bicoecea	Anoecales	Anoecales_X	Bilabrum	Heterotrophic protist	The primary consumers/Herbivorous fish/detritivore
id313	MAST-12D	Protist	Bigyra	Opalozoa	Opalozoa_X	MAST-12	MAST-12D	Heterotrophic protist	The primary consumers/Herbivorous fish/detritivore
id314	MAST-4B	Protist	Bigyra	Sagenista	Sagenista_X	MAST-4	MAST-4B	Heterotrophic protist	The primary consumers/Herbivorous fish/detritivore
id315	Pterocystida_XXX	Protist	Centroplasthelida_X	Pterocystida	Pterocystida_X	Pterocystida_XX	Pterocystida_XXX	Heterotrophic protist	The primary consumers/Herbivorous fish/detritivore
id316	Bigelowiella	Protist	Cercozoa	Chlorarachniophyceae	Chlorarachnida	Chlorarachnida_X	Bigelowiella	Heterotrophic protist	The primary consumers/Herbivorous fish/detritivore
id317	Novel-clade-2_X	Protist	Cercozoa	Filosa-Imbricatea	Filosa-Imbricatea_X	Novel-clade-2	Novel-clade-2_X	Heterotrophic protist	The primary consumers/Herbivorous fish/detritivore
id318	Cryothecomonas	Protist	Cercozoa	Filosa-Thecofilosea	Cryomonadida	Cryothecomonas-lineage	Cryothecomonas	Heterotrophic protist	The primary consumers/Herbivorous fish/detritivore
id319	Bathycoccus	Protist	Chlorophyta_X	Mamiellophyceae	Mamiellales	Bathycoccaceae	Bathycoccus	Autotrophic protist	Primary producer
id320	Ostreococcus	Protist	Chlorophyta_X	Mamiellophyceae	Mamiellales	Bathycoccaceae	Ostreococcus	Autotrophic protist	Primary producer
id321	Micromonas	Protist	Chlorophyta_X	Mamiellophyceae	Mamiellales	Mamiellaceae	Micromonas	Autotrophic protist	Primary producer
id322	Acrochaete	Protist	Chlorophyta_X	Ulvophyceae	Ulvales-relatives	Ulvales-relatives_X	Acrochaete	Endophytic green algae	The primary consumers/Herbivorous fish/detritivore
id323	Ulva	Protist	Chlorophyta_X	Ulvophyceae	Ulvales-relatives	Ulvales-relatives_X	Ulva	Autotrophic protist	Primary producer
id324	Cyclotrichium	Protist	Ciliophora	Cyclotrichium_like_organism	Cyclotrichium_like_organism_X	Cyclotrichium_like_organism_XX	Cyclotrichium	Heterotrophic protist	The primary consumers/Herbivorous fish/detritivore
id325	Pelagostrobilidium	Protist	Ciliophora	Spirotrichea	Choreotrichida	Strobilidiidae	Pelagostrobilidium	Mixotrophic protist	Both Primary producers and primary consumers
id326	Tintinnopsis_07	Protist	Ciliophora	Spirotrichea	Choreotrichida-Tintinnina	TIN_07	Tintinnopsis_07	Heterotrophic protist	The primary consumers/Herbivorous fish/detritivore
id327	Amphorellopsis	Protist	Ciliophora	Spirotrichea	Choreotrichida-Tintinnina	Tintinnidae	Amphorellopsis	Heterotrophic protist	The primary consumers/Herbivorous fish/detritivore
id328	Oligotrichida_XX	Protist	Ciliophora	Spirotrichea	Oligotrichida	Oligotrichida_X	Oligotrichida_XX	Unknown	Unknown
id329	Strombidiidae_X	Protist	Ciliophora	Spirotrichea	Oligotrichida	Strombidiidae	Strombidiidae_X	Mixotrophic protist	Both Primary producers and primary consumers
id330	Strombidium	Protist	Ciliophora	Spirotrichea	Oligotrichida	Strombidiidae	Strombidium	Mixotrophic protist	Both Primary producers and primary consumers
id331	Pseudotontonia	Protist	Ciliophora	Spirotrichea	Oligotrichida	Tontoniidae	Pseudotontonia	Mixotrophic protist	Both Primary producers and primary consumers
id332	Spirotontonia	Protist	Ciliophora	Spirotrichea	Oligotrichida	Tontoniidae	Spirotontonia	Mixotrophic protist	Both Primary producers and primary consumers
id333	Plagioselmis	Protist	Cryptophyta_X	Cryptophyceae	Cryptomonadales	Cryptomonadales_X	Plagioselmis	Mixotrophic protist	Both Primary producers and primary consumers
id334	Proteomonas	Protist	Cryptophyta_X	Cryptophyceae	Cryptomonadales	Cryptomonadales_X	Proteomonas	Mixotrophic protist	Both Primary producers and primary consumers
id335	Teleaulax	Protist	Cryptophyta_X	Cryptophyceae	Cryptomonadales	Cryptomonadales_X	Teleaulax	Mixotrophic protist	Both Primary producers and primary consumers
id336	Chroomonas	Protist	Cryptophyta_X	Cryptophyceae	Cryptomonadales	Hemiselmidaceae	Chroomonas	Mixotrophic protist	Both Primary producers and primary consumers
id337	Rhodomonas	Protist	Cryptophyta_X	Cryptophyceae	Pyrenomonadales	Pyrenomonadaceae	Rhodomonas	Mixotrophic protist	Both Primary producers and primary consumers
id338	Plagioselmis:nucl	Protist	Cryptophyta_X:nucl	Cryptophyceae:nucl	Cryptomonadales:nucl	Cryptomonadales_X:nucl	Plagioselmis:nucl	Mixotrophic protist	Both Primary producers and primary consumers
id339	Dinophyceae_XXX	Protist	Dinoflagellata	Dinophyceae	Dinophyceae_X	Dinophyceae_XX	Dinophyceae_XXX	Unknown	Unknown
id340	Oodinium	Protist	Dinoflagellata	Dinophyceae	Dinophyceae_X	Oodiniaceae	Oodinium	Parasite protist	The primary consumers/Herbivorous fish/detritivore
id341	Tripos	Protist	Dinoflagellata	Dinophyceae	Gonyaulacales	Ceratiaceae	Tripos	Mixotrophic protist	Both Primary producers and primary consumers
id342	Gymnodinium	Protist	Dinoflagellata	Dinophyceae	Gymnodiniales	Gymnodiniaceae	Gymnodinium	Mixotrophic protist	Both Primary producers and primary consumers
id343	Gyrodinium	Protist	Dinoflagellata	Dinophyceae	Gymnodiniales	Gymnodiniaceae	Gyrodinium	Heterotrophic protist	The primary consumers/Herbivorous fish/detritivore
id344	Levanderina	Protist	Dinoflagellata	Dinophyceae	Gymnodiniales	Gymnodiniales_X	Levanderina	Mixotrophic protist	Both Primary producers and primary consumers
id345	Karlodinium	Protist	Dinoflagellata	Dinophyceae	Gymnodiniales	Kareniaceae	Karlodinium	Mixotrophic protist	Both Primary producers and primary consumers
id346	Takayama	Protist	Dinoflagellata	Dinophyceae	Gymnodiniales	Kareniaceae	Takayama	Mixotrophic protist	Both Primary producers and primary consumers
id347	Warnowia	Protist	Dinoflagellata	Dinophyceae	Gymnodiniales	Warnowiaceae	Warnowia	Heterotrophic protist	The primary consumers/Herbivorous fish/detritivore
id348	Heterocapsa	Protist	Dinoflagellata	Dinophyceae	Peridiniales	Heterocapsaceae	Heterocapsa	Mixotrophic protist	Both Primary producers and primary consumers
id349	Protoperidinium	Protist	Dinoflagellata	Dinophyceae	Peridiniales	Protoperidiniaceae	Protoperidinium	Heterotrophic protist	The primary consumers/Herbivorous fish/detritivore
id350	Prorocentrum	Protist	Dinoflagellata	Dinophyceae	Prorocentrales	Prorocentraceae	Prorocentrum	Mixotrophic protist	Both Primary producers and primary consumers
id351	Pelagodinium	Protist	Dinoflagellata	Dinophyceae	Suessiales	Suessiaceae	Pelagodinium	Mixotrophic protist	Both Primary producers and primary consumers
id352	Torodinium	Protist	Dinoflagellata	Dinophyceae	Torodiniales	Torodiniaceae	Torodinium	Autotrophic protist	Primary producer
id353	Ellobiopsis	Protist	Dinoflagellata	Ellobiophyceae	Thalassomycetales	Thalassomycetaceae	Ellobiopsis	Parasite protist	The primary consumers/Herbivorous fish/detritivore
id354	Noctiluca	Protist	Dinoflagellata	Noctilucophyceae	Noctilucales	Noctilucaceae	Noctiluca	Symbiosis protist	The primary consumers/Herbivorous fish/detritivore
id355	Dino-Group-I-Clade-1_X	Protist	Dinoflagellata	Syndiniales	Dino-Group-I	Dino-Group-I-Clade-1	Dino-Group-I-Clade-1_X	Parasite protist	The primary consumers/Herbivorous fish/detritivore
id356	Dino-Group-I-Clade-4_X	Protist	Dinoflagellata	Syndiniales	Dino-Group-I	Dino-Group-I-Clade-4	Dino-Group-I-Clade-4_X	Parasite protist	The primary consumers/Herbivorous fish/detritivore
id357	Dino-Group-I-Clade-5_X	Protist	Dinoflagellata	Syndiniales	Dino-Group-I	Dino-Group-I-Clade-5	Dino-Group-I-Clade-5_X	Parasite protist	The primary consumers/Herbivorous fish/detritivore
id358	Dino-Group-II_XX	Protist	Dinoflagellata	Syndiniales	Dino-Group-II	Dino-Group-II_X	Dino-Group-II_XX	Parasite protist	The primary consumers/Herbivorous fish/detritivore
id359	Dino-Group-II-Clade-1_X	Protist	Dinoflagellata	Syndiniales	Dino-Group-II	Dino-Group-II-Clade-1	Dino-Group-II-Clade-1_X	Parasite protist	The primary consumers/Herbivorous fish/detritivore
id360	Dino-Group-II-Clade-10-and-11_X	Protist	Dinoflagellata	Syndiniales	Dino-Group-II	Dino-Group-II-Clade-10-and-11	Dino-Group-II-Clade-10-and-11_X	Parasite protist	The primary consumers/Herbivorous fish/detritivore
id361	Dino-Group-II-Clade-12_X	Protist	Dinoflagellata	Syndiniales	Dino-Group-II	Dino-Group-II-Clade-12	Dino-Group-II-Clade-12_X	Parasite protist	The primary consumers/Herbivorous fish/detritivore
id362	Dino-Group-II-Clade-14_X	Protist	Dinoflagellata	Syndiniales	Dino-Group-II	Dino-Group-II-Clade-14	Dino-Group-II-Clade-14_X	Parasite protist	The primary consumers/Herbivorous fish/detritivore
id363	Dino-Group-II-Clade-16_X	Protist	Dinoflagellata	Syndiniales	Dino-Group-II	Dino-Group-II-Clade-16	Dino-Group-II-Clade-16_X	Parasite protist	The primary consumers/Herbivorous fish/detritivore
id364	Dino-Group-II-Clade-19_X	Protist	Dinoflagellata	Syndiniales	Dino-Group-II	Dino-Group-II-Clade-19	Dino-Group-II-Clade-19_X	Parasite protist	The primary consumers/Herbivorous fish/detritivore
id365	Dino-Group-II-Clade-2_X	Protist	Dinoflagellata	Syndiniales	Dino-Group-II	Dino-Group-II-Clade-2	Dino-Group-II-Clade-2_X	Parasite protist	The primary consumers/Herbivorous fish/detritivore
id366	Dino-Group-II-Clade-20_X	Protist	Dinoflagellata	Syndiniales	Dino-Group-II	Dino-Group-II-Clade-20	Dino-Group-II-Clade-20_X	Parasite protist	The primary consumers/Herbivorous fish/detritivore
id367	Dino-Group-II-Clade-22_X	Protist	Dinoflagellata	Syndiniales	Dino-Group-II	Dino-Group-II-Clade-22	Dino-Group-II-Clade-22_X	Parasite protist	The primary consumers/Herbivorous fish/detritivore
id368	Dino-Group-II-Clade-26_X	Protist	Dinoflagellata	Syndiniales	Dino-Group-II	Dino-Group-II-Clade-26	Dino-Group-II-Clade-26_X	Parasite protist	The primary consumers/Herbivorous fish/detritivore
id369	Dino-Group-II-Clade-27_X	Protist	Dinoflagellata	Syndiniales	Dino-Group-II	Dino-Group-II-Clade-27	Dino-Group-II-Clade-27_X	Parasite protist	The primary consumers/Herbivorous fish/detritivore
id370	Dino-Group-II-Clade-3_X	Protist	Dinoflagellata	Syndiniales	Dino-Group-II	Dino-Group-II-Clade-3	Dino-Group-II-Clade-3_X	Parasite protist	The primary consumers/Herbivorous fish/detritivore
id371	Dino-Group-II-Clade-30_X	Protist	Dinoflagellata	Syndiniales	Dino-Group-II	Dino-Group-II-Clade-30	Dino-Group-II-Clade-30_X	Parasite protist	The primary consumers/Herbivorous fish/detritivore
id372	Dino-Group-II-Clade-4_X	Protist	Dinoflagellata	Syndiniales	Dino-Group-II	Dino-Group-II-Clade-4	Dino-Group-II-Clade-4_X	Parasite protist	The primary consumers/Herbivorous fish/detritivore
id373	Dino-Group-II-Clade-44_X	Protist	Dinoflagellata	Syndiniales	Dino-Group-II	Dino-Group-II-Clade-44	Dino-Group-II-Clade-44_X	Parasite protist	The primary consumers/Herbivorous fish/detritivore
id374	Dino-Group-II-Clade-47_X	Protist	Dinoflagellata	Syndiniales	Dino-Group-II	Dino-Group-II-Clade-47	Dino-Group-II-Clade-47_X	Parasite protist	The primary consumers/Herbivorous fish/detritivore
id375	Dino-Group-II-Clade-5_X	Protist	Dinoflagellata	Syndiniales	Dino-Group-II	Dino-Group-II-Clade-5	Dino-Group-II-Clade-5_X	Parasite protist	The primary consumers/Herbivorous fish/detritivore
id376	Dino-Group-II-Clade-6_X	Protist	Dinoflagellata	Syndiniales	Dino-Group-II	Dino-Group-II-Clade-6	Dino-Group-II-Clade-6_X	Parasite protist	The primary consumers/Herbivorous fish/detritivore
id377	Dino-Group-II-Clade-8_X	Protist	Dinoflagellata	Syndiniales	Dino-Group-II	Dino-Group-II-Clade-8	Dino-Group-II-Clade-8_X	Parasite protist	The primary consumers/Herbivorous fish/detritivore
id378	Dino-Group-III_XX	Protist	Dinoflagellata	Syndiniales	Dino-Group-III	Dino-Group-III_X	Dino-Group-III_XX	Parasite protist	The primary consumers/Herbivorous fish/detritivore
id379	Pseudo-nitzschia	Protist	Gyrista	Bacillariophyceae	Bacillariales	Bacillariaceae	Pseudo-nitzschia	Autotrophic protist	Primary producer
id380	Asterionellopsis	Protist	Gyrista	Bacillariophyceae	Rhaphoneidales	Asterionellopsidaceae	Asterionellopsis	Autotrophic protist	Primary producer
id381	Guinardia	Protist	Gyrista	Coscinodiscophyceae	Rhizosoleniales	Rhizosoleniaceae	Guinardia	Autotrophic protist	Primary producer
id382	Rhizosolenia	Protist	Gyrista	Coscinodiscophyceae	Rhizosoleniales	Rhizosoleniaceae	Rhizosolenia	Autotrophic protist	Primary producer
id383	Bacteriastrum	Protist	Gyrista	Mediophyceae	Chaetocerotales	Chaetocerotaceae	Bacteriastrum	Autotrophic protist	Primary producer
id384	Chaetoceros	Protist	Gyrista	Mediophyceae	Chaetocerotales	Chaetocerotaceae	Chaetoceros	Autotrophic protist	Primary producer
id385	Minutocellus	Protist	Gyrista	Mediophyceae	Cymatosirales	Cymatosiraceae	Minutocellus	Autotrophic protist	Primary producer
id386	Cerataulina	Protist	Gyrista	Mediophyceae	Hemiaulales	Hemiaulaceae	Cerataulina	Autotrophic protist	Primary producer
id387	Eucampia	Protist	Gyrista	Mediophyceae	Hemiaulales	Hemiaulaceae	Eucampia	Autotrophic protist	Primary producer
id388	Ditylum	Protist	Gyrista	Mediophyceae	Lithodesmiales	Lithodesmiaceae	Ditylum	Autotrophic protist	Primary producer
id389	Skeletonema	Protist	Gyrista	Mediophyceae	Thalassiosirales	Skeletonemaceae	Skeletonema	Autotrophic protist	Primary producer
id390	Detonula	Protist	Gyrista	Mediophyceae	Thalassiosirales	Thalassiosiraceae	Detonula	Autotrophic protist	Primary producer
id391	Minidiscus	Protist	Gyrista	Mediophyceae	Thalassiosirales	Thalassiosiraceae	Minidiscus	Autotrophic protist	Primary producer
id392	Thalassiosira	Protist	Gyrista	Mediophyceae	Thalassiosirales	Thalassiosiraceae	Thalassiosira	Autotrophic protist	Primary producer
id393	Pelagomonas	Protist	Gyrista	Pelagophyceae	Pelagomonadales	Pelagomonadaceae	Pelagomonas	Autotrophic protist	Primary producer
id394	Phaeocystis	Protist	Haptophyta_X	Prymnesiophyceae	Phaeocystales	Phaeocystaceae	Phaeocystis	Mixotrophic protist	Both Primary producers and primary consumers
id395	Chrysochromulina	Protist	Haptophyta_X	Prymnesiophyceae	Prymnesiales	Chrysochromulinaceae	Chrysochromulina	Mixotrophic protist	Both Primary producers and primary consumers
id396	Haptolina	Protist	Haptophyta_X	Prymnesiophyceae	Prymnesiales	Prymnesiaceae	Haptolina	Mixotrophic protist	Both Primary producers and primary consumers
id397	Prymnesium	Protist	Haptophyta_X	Prymnesiophyceae	Prymnesiales	Prymnesiaceae	Prymnesium	Mixotrophic protist	Both Primary producers and primary consumers
id398	Prymnesiophyceae_Clade_B4_X	Protist	Haptophyta_X	Prymnesiophyceae	Prymnesiales	Prymnesiophyceae_Clade_B4	Prymnesiophyceae_Clade_B4_X	Mixotrophic protist	Both Primary producers and primary consumers
id399	Prymnesiophyceae_Clade_D_XX	Protist	Haptophyta_X	Prymnesiophyceae	Prymnesiophyceae_Clade_D	Prymnesiophyceae_Clade_D_X	Prymnesiophyceae_Clade_D_XX	Mixotrophic protist	Both Primary producers and primary consumers
id400	Prymnesiophyceae_Clade_E_XX	Protist	Haptophyta_X	Prymnesiophyceae	Prymnesiophyceae_Clade_E	Prymnesiophyceae_Clade_E_X	Prymnesiophyceae_Clade_E_XX	Mixotrophic protist	Both Primary producers and primary consumers
id401	Picozoa_XXXXX	Protist	Picozoa_X	Picozoa_XX	Picozoa_XXX	Picozoa_XXXX	Picozoa_XXXXX	Heterotrophic protist	The primary consumers/Herbivorous fish/detritivore
id402	RAD-B_X_Group-IVe_X	Protist	Radiolaria	RAD-B	RAD-B_X	RAD-B_X_Group-IVe	RAD-B_X_Group-IVe_X	Unknown	Unknown
id403	Chondria	Protist	Rhodophyta_X	Florideophyceae	Ceramiales	Rhodomelaceae	Chondria	Autotrophic protist	Primary producer
id404	Amphiroa	Protist	Rhodophyta_X	Florideophyceae	Corallinales	Corallinales_X	Amphiroa	Autotrophic protist	Primary producer
id405	Corallina	Protist	Rhodophyta_X	Florideophyceae	Corallinales	Corallinales_X	Corallina	Autotrophic protist	Primary producer
id406	Hydrolithon	Protist	Rhodophyta_X	Florideophyceae	Corallinales	Corallinales_X	Hydrolithon	Autotrophic protist	Primary producer
id407	Peyssonnelia	Protist	Rhodophyta_X	Florideophyceae	Gigartinales	Gigartinales_X	Peyssonnelia	Autotrophic protist	Primary producer
Table S5B Input table for FastSpar correlation
ID	HKBea1Aug	HKBea1Feb	HKBea1May	HKBea1Nov	HKBea2Aug	HKBea2Feb	HKBea2May	HKBea2Nov	HKBea3Aug	HKBea3Feb	HKBea3May	HKBea3Nov	HKSta1Aug	HKSta1Feb	HKSta1May	HKSta1Nov	HKSta2Aug	HKSta2Feb	HKSta2May	HKSta2Nov	HKSta3Aug	HKSta3Feb	HKSta3May	HKSta3Nov	HKSW1Aug	HKSW1Feb	HKSW1May	HKSW1Nov	HKSW2Aug	HKSW2Feb	HKSW2May	HKSW2Nov	HKSW3Aug	HKSW3Feb	HKSW3May	HKSW3Nov	LTCC1Aug	LTCC1Feb	LTCC1May	LTCC1Nov	LTCC2Aug	LTCC2Feb	LTCC2May	LTCC2Nov	LTCC3Aug	LTCC3Feb	LTCC3May	LTCC3Nov	LTCMW1Aug
id1	272	3566	170	4293	168	6948	208	4114	557	1868	23	54	1156	765	137	1940	424	12718	189	41	43	9128	196	80	679	809	165	562	136	2048	332	0	205	1084	188	14	115	9317	4611	20	21	5353	1380	4	236	3134	2883	0	144
id10	8	17	8	4	17	62	34	26	8	34	7	9	62	98	17	14	140	83	48	27	1	26	44	21	11	5	17	10	53	36	27	1	42	15	3	3	216	43	1	3	3	51	28	2	2	26	4	2	3
id100	4	54	0	0	1303	0	0	0	3266	16	0	30	1829	0	0	35	6	2	0	0	22	0	17	0	0	0	0	0	60	0	0	45	28	0	0	68	0	0	0	0	1	0	0	5	0	0	5	1	1
id101	3	0	0	0	0	0	0	0	0	0	8	0	9	0	0	0	6	0	0	0	7	0	0	0	2	0	0	0	0	0	3178	0	0	0	4	0	0	0	1	0	0	0	0	0	0	0	0	0	0
id102	103	98	63	0	78	8	119	0	0	158	11	26	419	90	1430	97	11	941	21	0	56	0	2468	139	2200	7489	0	0	1049	249	9	40	245	1	1413	110	113	151	20	0	1167	2	48	0	133	199	7	78	140
id103	0	0	0	0	0	0	0	0	0	0	0	0	0	0	0	0	0	0	0	0	0	0	0	0	0	0	0	0	0	0	0	0	0	0	0	0	0	0	0	0	0	0	0	0	0	0	0	0	0
id104	12	0	0	0	0	0	0	0	0	0	0	0	14	0	0	0	8	0	0	0	17	0	0	0	14	0	0	0	0	0	0	0	0	0	0	0	1	0	10	0	0	0	0	0	0	0	0	0	0
id105	0	0	0	0	0	0	0	0	0	0	16090	0	8	0	0	0	0	0	0	0	0	0	0	0	15	0	0	0	5	0	66	0	735	10	491	0	10	0	0	0	3	0	0	0	10	0	0	0	1
id106	0	0	0	0	0	0	0	0	0	0	0	0	0	0	0	0	0	3	0	0	0	0	0	0	0	0	0	0	0	0	0	0	0	0	0	0	0	2	7	0	0	0	0	0	0	0	5	0	1
id107	0	0	0	0	0	0	0	0	0	0	0	0	0	0	0	0	0	0	0	0	0	0	0	0	0	0	0	0	0	0	0	0	0	0	0	0	0	0	0	0	0	0	0	0	0	0	0	0	0
id108	0	9	0	0	0	0	0	0	0	0	14	0	0	0	10	0	0	0	0	0	0	0	0	0	0	0	0	0	0	0	63	0	0	11	1065	0	0	8	0	0	0	525	0	0	0	306	0	0	0
id109	1461	1	28	0	31	0	62	0	599	4	0	42	85	10	2254	1609	833	0	49	0	24	0	3521	1188	970	0	0	0	10	0	0	196	747	4	1	39	103	4	5	0	7	3	1	17	133	309	0	43	6
id11	27	84	57	24	13	604	713	83	17	303	263	391	118	117	194	43	187	197	126	37	30	171	47	676	6026	322	394	503	759	522	251	17	454	38	552	35	922	22	98	33	170	170	149	80	315	233	238	207	71
id110	0	0	0	0	0	0	0	0	1566	0	0	0	0	0	0	0	0	0	0	0	0	0	0	0	0	0	0	0	0	0	0	0	0	0	0	0	0	0	0	0	0	0	0	0	0	0	0	0	0
id111	0	0	0	0	0	0	1	0	0	0	0	0	0	0	1	0	0	4	0	0	0	0	0	0	0	0	0	0	0	2	0	0	0	10	0	0	0	557	0	0	0	8	0	0	0	8	0	0	0
id112	0	0	0	0	0	0	0	0	0	0	0	0	0	0	0	0	0	0	0	0	0	0	0	0	0	0	0	0	26	0	0	0	0	0	0	0	0	0	0	0	0	0	0	0	0	0	0	0	0
id113	0	0	0	0	0	0	0	0	0	0	45	0	23	0	0	0	0	0	0	0	0	0	0	0	0	0	0	0	0	0	0	0	20	2789	0	0	0	1	0	0	0	7	0	0	0	10	4	0	0
id114	153	141	16779	0	1785	7	694	0	1315	257	5780	65	41	38	5876	77	527	1033	1345	0	44	0	11522	1	1180	159	0	4530	3375	99	25	2	2333	55	2433	43	423	246	3828	0	28	5	343	6	371	971	3912	0	25
id115	2	0	0	0	0	0	3	0	0	0	0	0	2	0	0	0	1	0	4	0	4	0	2	0	0	0	0	0	3	0	0	0	0	0	0	0	0	0	0	0	0	0	0	0	0	0	0	0	0
id116	0	9	0	0	1	2	0	0	0	13	4	0	0	0	0	0	0	410	0	0	0	0	0	0	119	4	0	0	1	11	0	0	1	1011	0	0	6	2	0	0	0	2	0	0	0	1	0	0	0
id117	0	0	1	0	0	0	0	0	0	81	0	0	0	0	0	0	0	0	0	0	0	0	11	0	0	0	0	0	0	0	0	0	0	0	0	0	0	0	0	0	0	0	0	0	0	0	0	0	0
id118	272	284	0	0	0	3	0	0	829	13	0	0	10	255	0	0	1	3	0	0	16	0	0	46	21	2	0	0	8	4	0	46	38	7	0	73	12	243	5052	0	542	375	20	0	118	9	1662	34	3
id119	0	0	0	0	0	0	0	0	0	0	0	0	0	0	0	0	0	0	0	0	1	0	0	0	2214	0	0	0	32	0	0	0	51	0	0	0	54	0	13	0	15	0	0	0	39	0	0	0	23
id12	11	539	20	232	7	1587	20	241	22	60	124	44	112	175	725	113	68	111	103	41	12	100	10	145	122	105	3346	201	108	230	97	7	71	18	244	247	77	7	149	24	10	7	68	61	9	223	54	1052	51
id120	0	4	0	0	0	0	0	0	0	0	0	0	0	0	10	0	0	1	0	0	0	0	1	0	0	0	0	0	0	0	0	0	0	6	2	0	0	5	0	0	0	3	0	0	0	433	0	0	0
id121	0	0	0	0	0	0	0	0	0	0	0	0	0	0	0	0	0	0	0	0	0	0	0	0	0	0	0	8	0	0	0	0	0	0	0	0	0	0	0	0	0	0	0	0	0	0	0	0	0
id122	0	0	0	0	0	0	0	0	0	0	0	0	0	0	0	0	0	0	0	0	0	0	0	0	5	0	0	0	0	0	0	0	0	0	0	0	0	0	2	0	0	0	0	0	0	0	0	0	0
id123	0	2	54	0	0	0	10	0	0	0	0	0	0	364	875	0	3	0	9	0	0	0	4	1	3	12	0	0	2	0	0	0	4	8	2	0	359	11	0	0	1	5	36	0	7	353	0	0	0
id124	0	0	0	0	0	0	0	0	0	0	0	0	0	0	0	0	0	0	0	0	0	0	0	0	0	0	0	6	0	0	0	0	0	0	0	0	0	0	0	0	0	0	0	0	0	0	0	0	0
id125	0	0	0	0	0	11	0	0	0	0	0	0	0	0	0	0	0	0	19	0	0	0	0	0	0	0	0	0	0	0	0	0	0	4	0	0	0	2	0	0	0	3	0	0	0	3	0	0	0
id126	10	0	0	0	9	0	0	0	0	0	38	0	9	80	0	0	74	0	0	0	13	0	0	0	5	0	0	5	0	0	467	0	0	2854	3	23	31	2	3	0	0	3	172	0	0	4	0	0	5
id127	0	0	0	0	0	0	0	0	0	0	0	0	0	0	0	0	0	0	0	0	0	0	0	0	0	0	0	1	0	0	0	0	0	0	0	0	0	0	0	0	0	0	0	0	0	0	0	0	0
id128	0	0	1	0	0	0	0	0	0	0	0	0	0	0	0	0	0	0	0	0	0	0	0	0	0	22	0	0	0	0	0	0	0	1	0	0	0	6	0	0	0	1	0	0	0	4	0	0	0
id129	0	0	0	0	0	0	0	0	0	0	1	0	0	0	0	0	0	22	0	0	1	0	0	17	0	1	0	0	0	0	0	12	0	0	0	6	0	31	0	0	0	0	0	0	0	0	0	0	0
id13	4	29	87	12	154	426	110	11	54	32	44	167	59	7	98	917	18	40	99	10	73	243	25	318	32	52	11	4	53	310	347	49	111	15	35	679	97	20	19	377	8	16	94	367	20	138	122	103	82
id130	24	593	155	0	0	670	407	0	16	2724	19	0	35	0	69	0	229	10126	459	0	54	5	159	9	14	1213	0	0	1	3342	5818	11	1	95	131	17	5	3943	2683	0	0	2274	0	3	1	2385	10	25	58
id131	0	0	0	0	0	28	0	0	0	0	0	0	0	0	0	0	0	0	26	0	0	0	0	0	0	0	0	0	0	0	0	0	0	8	0	0	0	5	0	0	0	4	0	0	0	4	0	0	0
id132	0	0	0	0	0	0	0	0	0	128	0	0	0	0	0	0	0	0	0	0	0	0	47	0	0	0	0	0	0	0	2	0	0	4	0	0	0	1	0	0	0	289	0	0	0	1	0	0	0
id133	4	1297	0	0	19	8259	0	0	3258	6462	0	0	0	57	6	0	0	50	100	0	0	0	32	0	0	84	0	0	0	135	2	0	0	3	2	25	0	4	0	0	0	451	150	0	9	9	0	0	0
id134	0	0	0	0	0	0	0	0	0	31	0	0	1	0	0	0	10	0	0	0	0	0	0	0	13	0	0	0	0	0	0	0	0	0	0	0	16	0	10	0	0	0	0	0	0	0	0	0	7
id135	0	264	29	0	152	0	54	0	0	2	0	2889	0	2112	54	1062	0	7	76	0	0	8	17	15	11	2	0	3	1582	1	2	0	10	0	1	0	13	2	0	0	5	2	87	0	15	1	0	48	6
id136	0	0	0	0	837	0	0	0	0	0	0	35	0	0	0	7	0	0	0	0	0	0	0	0	0	0	0	0	0	0	0	0	0	0	0	10	0	0	0	0	0	0	0	0	0	0	0	0	0
id137	0	177	4488	0	2056	0	18	0	13	0	0	69	0	1	34	32	0	2	35	0	0	0	4	0	267	35	0	8288	0	1	0	0	1	0	0	24	5	0	2	0	1	0	3	0	44	0	0	2	3
id138	7	0	103	0	0	0	76	0	27	1	0	0	34	0	124	0	11	0	158	0	8	0	71	0	472	18	0	0	29	2	13	0	1146	0	11	0	31	0	10	0	8	7	0	0	29	0	57	0	5
id139	1	3	0	0	0	122	0	0	593	0	4	0	1	0	4	0	0	1	4	0	0	0	0	0	39	0	0	0	40	0	1	0	7	0	717	0	5	17	0	0	0	0	0	0	0	1	0	0	0
id14	2	0	3	0	5	0	0	1	3	0	0	0	32	0	0	0	17	0	0	0	0	1	0	9	2	1	0	0	5	0	0	0	0	0	0	0	7	0	0	0	0	0	1	3	0	0	0	0	1
id140	0	0	0	0	0	0	0	0	0	0	0	0	0	0	0	0	0	0	0	0	0	0	0	0	0	0	0	0	0	0	0	0	0	0	0	0	0	0	0	0	0	0	0	0	0	0	0	0	0
id141	0	0	0	0	0	0	0	0	0	0	0	0	0	54	0	0	0	0	0	0	0	0	0	0	0	0	0	0	0	0	0	0	0	0	0	0	0	0	0	0	0	0	7904	0	0	0	0	0	0
id142	0	0	0	0	0	0	0	0	0	0	0	0	0	0	0	0	0	0	0	0	0	0	0	0	0	0	0	0	0	0	0	0	0	0	0	0	0	0	0	0	0	0	0	1	0	0	0	0	0
id143	0	0	0	0	0	0	0	0	0	0	0	0	0	0	0	7	0	0	0	0	9	0	0	71	0	0	0	0	0	0	0	33	0	0	0	39	0	0	0	0	0	0	0	0	0	0	0	85	0
id144	1	0	0	0	0	0	53	0	3531	0	0	0	1	1023	0	0	0	0	0	0	39	0	0	20	805	0	0	0	5	41	0	0	14	6	0	0	16	4	4	0	4	3	41	0	65	5	0	0	7
id145	0	0	0	0	0	0	0	0	0	0	0	0	0	1	0	0	0	0	0	0	0	0	0	0	0	0	0	0	0	0	0	0	0	0	0	0	0	0	0	0	0	0	0	0	0	0	0	0	0
id146	0	1037	15	0	0	2	22	0	0	91	0	0	0	856	53	0	0	34	25	0	0	0	3866	7	0	9	0	0	0	11	0	0	0	4	1	0	0	698	0	0	0	7	43	0	0	323	0	0	0
id147	3226	0	1	0	1444	0	1	0	1466	3	0	28	453	0	359	23	896	0	7	0	676	0	12	0	451	0	0	0	1379	0	0	0	14	0	1	27	40	0	109	0	8	0	0	0	292	0	0	0	7
id148	0	0	10	0	0	0	21	0	0	1	0	0	9	0	13	0	0	0	49	0	0	0	41	0	7	0	0	2	5	0	1	0	719	1	0	0	3	2	0	0	1	6	0	99	4	2	1	0	5
id149	0	0	0	0	0	0	0	0	0	4	0	0	0	0	0	0	0	0	0	0	0	0	4	0	0	0	0	0	0	0	0	0	0	0	0	0	0	0	0	0	0	0	0	0	0	0	0	0	0
id15	0	9	0	65	0	0	0	54	0	0	0	0	6	0	6	13	12	0	0	16	0	0	0	12	0	0	43	0	5	0	4	1	4	0	11	47	23	0	0	10	0	0	3	4	0	8	12	28	0
id150	0	0	0	0	0	0	0	0	0	0	0	0	0	0	0	0	0	0	0	0	0	0	0	0	0	0	0	0	0	0	0	0	0	0	0	0	0	0	0	0	0	0	0	8	0	0	0	0	0
id151	0	0	0	0	0	0	0	0	0	0	0	0	0	0	0	0	0	2	0	0	0	0	0	0	0	0	0	0	0	0	1	0	0	8	0	0	0	555	0	0	0	8	0	0	0	5	0	0	0
id152	0	0	0	0	37	0	0	0	0	0	0	44	0	30	0	78	0	0	0	0	0	0	0	21	0	0	0	0	0	0	0	0	0	0	0	0	0	0	0	0	0	0	1	0	0	0	0	0	0
id153	0	63	16	0	0	3	271	0	0	4611	8	0	0	0	76	0	0	36	17	0	0	0	45	0	0	7	0	0	0	287	2	0	0	229	8	0	0	866	0	0	0	464	0	0	0	1717	0	0	0
id154	0	0	0	0	0	0	0	0	0	0	0	0	0	0	0	0	0	0	0	0	0	0	0	0	0	0	0	0	0	0	0	0	0	0	0	0	0	0	0	0	0	0	0	0	0	0	0	0	0
id155	73	0	0	0	0	0	0	0	0	0	0	0	0	0	0	0	0	0	0	0	0	0	0	0	0	0	0	0	0	0	0	0	0	0	0	0	0	0	0	0	0	0	0	0	127	0	0	0	0
id156	3	0	0	0	0	0	0	0	0	0	0	0	0	0	0	0	0	0	0	0	0	0	0	0	3	0	0	5	3	0	0	0	4	0	0	0	5	0	0	0	1	0	0	0	316	0	0	0	1
id157	0	0	16	0	0	0	36	0	272	15	3	0	0	0	20	0	0	0	31	0	0	0	4309	0	4	0	0	1	332	0	0	0	4	528	0	0	7	0	0	0	3	1	0	0	7	1	0	0	111
id158	0	0	0	0	0	0	0	0	0	17	0	0	0	0	0	0	0	0	0	0	0	0	5	0	0	0	0	0	0	0	0	0	0	6	1	0	0	6	0	0	0	2	0	0	0	5	0	0	0
id159	0	0	0	0	0	0	0	0	5	0	13	0	0	0	0	0	0	0	0	0	0	0	0	0	257	0	0	1	7	0	3679	0	6	0	15	0	5	0	1	0	0	4	0	0	3	0	0	0	3
id16	7	10	35	42	8	46	40	46	9	26	3	160	148	12	81	24	15	92	1	19	2	25	43	29	15	20	10	8	30	51	14	1	91	2	1	4	17	30	5	5	1	44	22	6	25	85	24	17	8
id160	0	4	9	0	5859	0	22	0	21	0	3	113	0	1	1921	87	0	1	15	0	0	0	7	0	0	0	0	0	2	0	7	0	0	1	889	74	191	349	0	0	0	6	2	0	2	240	0	0	0
id161	0	0	8	0	0	0	22	0	0	0	0	0	0	0	10	0	0	0	43	0	0	0	10	0	0	0	0	12	0	0	4	0	0	0	0	0	0	0	0	0	0	1	0	0	0	0	0	0	0
id162	0	0	0	0	0	0	2	0	0	0	0	0	0	0	0	0	0	0	0	0	0	0	0	0	3	0	0	0	0	4	2	25	1	5	0	1	5	8	0	0	2	755	0	21	1	11	0	1	131
id163	0	0	0	0	0	0	0	0	0	0	0	0	0	0	0	0	0	0	0	0	0	0	0	0	0	0	0	0	0	0	0	0	0	0	0	0	0	0	0	0	0	0	0	0	0	0	0	0	0
id164	0	7	6	0	0	1	8	0	0	22	0	0	0	0	3	0	0	921	35	0	0	0	2	0	0	14	0	0	0	15	0	0	0	0	0	0	0	1	0	0	0	2	0	0	0	0	0	0	0
id165	0	0	0	0	0	0	0	0	0	0	0	0	9	0	0	0	0	0	0	0	0	0	0	0	1	0	0	0	3	0	0	0	1093	0	0	0	8	0	0	0	2	0	0	0	8	0	5	0	5
id166	4368	291	15	40864	8996	0	20	431	9	1	6	4290	50	6505	2968	5497	3078	3	56	245	112	3039	15	639	286	0	141	3	63	3	13	105	5	0	1641	1632	299	0	12	165	3	0	189	21	154	4	1	1021	1
id167	122	39	0	0	0	6453	0	0	13	4404	0	0	52	0	0	0	166	19	529	0	4	0	48	0	606	31	0	0	500	49	1	0	43	0	0	0	189	0	82	0	4	0	0	6	125	0	778	0	2
id168	7	0	0	0	0	0	0	0	0	0	0	0	2	0	0	0	488	0	0	0	2	0	0	0	1	0	0	0	2	0	0	0	0	0	0	0	27	0	0	0	0	0	0	0	0	0	0	0	0
id169	0	0	0	0	0	0	0	0	0	0	0	0	76	0	0	0	1	0	0	0	3	0	0	0	364	0	0	0	12	0	0	0	1532	0	0	0	32	0	20	0	7	0	0	0	24	0	25	0	10
id17	2022	6345	1104	1797	2093	8350	648	1139	1807	14724	1423	5958	17008	13538	8321	7669	18281	8251	11706	9003	16075	6917	4203	5369	4307	1599	2602	4828	20015	8354	2257	9105	25059	12974	1005	4200	17105	441	820	4920	7986	1284	834	197	5261	5042	895	926	2401
id170	0	0	0	0	0	0	0	0	0	0	8	0	0	0	0	0	0	0	0	0	5	0	0	0	631	0	0	0	2	0	4391	0	4	0	15	0	6	0	7	0	2	4	0	0	8	0	0	0	10
id171	900	239	30	0	68	37	135	0	0	387	566	31	66	22	139	117	96	3174	75	0	179	23	4279	28	1296	79	0	10237	1906	353	340	0	2421	4911	10155	0	1651	690	188	0	3404	690	1	24	2637	120	1320	0	694
id172	0	0	0	0	0	0	0	0	0	0	0	0	0	0	0	0	0	0	0	0	0	0	0	0	0	0	0	0	0	0	0	0	0	0	0	0	0	0	0	0	0	0	0	0	0	0	0	0	0
id173	0	0	0	0	0	0	0	0	0	0	0	0	0	40	0	0	0	0	0	0	0	0	0	1716	0	0	0	0	0	0	0	36	0	0	0	73	0	0	0	0	0	0	0	36	0	0	0	78	0
id174	0	0	30	0	0	0	15335	0	0	0	0	0	0	0	35	0	0	0	57	0	0	0	23	0	0	0	0	0	0	79	0	0	0	0	0	0	0	0	0	0	0	0	0	0	0	0	0	0	0
id175	0	83	3	1731	951	30	88	47035	1	578	0	9547	0	5830	4	12451	103	4955	17	16441	1	38617	30	1388	1	110	2	0	5	877	1	149	2	7	0	379	189	394	0	11	0	11	510	3120	0	12	1	3935	1
id176	0	0.769231	0	0	5.38462	23.8462	0	0	0	4.61538	0	6.15385	0	0	0	0	0	0	0	3.07692	0	10.7692	0	0	0	0	0	20.7692	0	0	0	0	0	0	0	0	3.07692	0	0	0	0	6.15385	0	2.30769	0	0	0	0	0
id177	0	0	1.53846	0	0	32.3077	0	0	2.30769	0	0	0.769231	0	0	0	0	0	0	0	0	0	0	6.15385	6.15385	0	3.07692	0	4.61538	4.61538	0	0	0	0	0	0	0	0	4.61538	11.5385	0	14.6154	0	0	10	6.15385	3.84615	0	13.0769	16.9231
id178	109.231	137.692	531.538	182.308	83.0769	173.077	656.154	538.462	117.692	158.462	86.1538	1222.31	26.1538	111.538	1125.38	433.077	28.4615	96.1538	1104.62	493.077	103.077	61.5385	827.692	439.231	131.538	63.0769	72.3077	779.231	92.3077	75.3846	271.538	0	187.692	73.8462	51.5385	72.3077	86.1538	1.53846	60	155.385	221.538	10	44.6154	187.692	239.231	13.0769	31.5385	133.077	60
id179	9	2	0	3.5	10	0	0	7	13.5	0	0	3.5	6	2.5	0	14	7.5	0	0	2	7.5	2	0	3.5	5.5	1	0	4	10	0	0	0	6	0	0	4	22.5	0	0	17.5	10.5	2.5	0	11	25	0	0	19	23
id18	91	3027	1433	312	374	2122	609	912	294	2826	1103	847	602	8937	725	1467	385	2944	1720	1624	1995	3920	52	2493	1053	25868	4845	1021	2530	6458	1497	53	2977	15338	2341	4894	2817	596	132	1349	529	599	603	103	1002	919	2394	975	1878
id180	0	0	4.79042	11.976	1.79641	4.79042	6.58683	4.19162	1.1976	2.99401	8.98204	8.98204	2.39521	0	5.38922	15.5689	5.38922	1.79641	7.18563	9.58084	4.79042	1.1976	7.18563	5.38922	5.38922	0	4.79042	8.38323	7.18563	1.1976	3.59281	0	6.58683	2.39521	6.58683	17.9641	5.98802	0	4.19162	17.9641	5.38922	0	0	10.7784	5.98802	1.1976	0	39.521	13.1737
id181	0	0	0	0	0	3	0	0	5	1.5	0.5	0	3.5	0	0	0	5.5	0	1.5	7	3.5	0	0.5	0	4	0	0	0	2.5	1	1	0	5	0	0	0	7	0	1.5	4.5	5	3.5	1	0	4	3.5	3	0	0
id182	0	46.1538	9.40171	0	8.33761	11.9658	0	0	19.4658	5.12821	3.4188	0.854701	13.4017	73.6667	0	0	8.12821	11.9658	4.2735	10.2564	12.5	8.54701	3.4188	0.854701	17.5	5.98291	0	8.12821	2.7094	4.2735	0.854701	0	9.98291	0.854701	1.7094	7.2735	1.5	1.7094	6	2.5641	2	0	1.5	0	16.5	0	0	0	13
id183	0	28.75	1.25	0	0.25	32	0.75	1	0.25	42	0.75	2.5	0.5	11.5	2.5	0	0	11.75	0.75	1.75	0	23.5	0.5	0.5	0.75	26.75	1.25	0.75	0	12.25	2.5	5.5	0	13.25	0.5	1.25	1.75	0	17	3.5	0	0.5	4.25	2.75	0	0	13.25	5.5	0
id184	237.5	0	0	0	307.5	0	0	0	164	0	0	0	65	0	0	0	12	0	0	0	129	0	0	0	81	0	0	0	109.5	0	0	0	85	0	0	0	657	0	0	0	79.5	0	0	0	179	0	0	0	486.5
id185	294.5	22.5	3.125	0.9375	298.875	25	5.9375	3.125	271	14.0625	9.375	3.125	103.5	30.9375	8.125	0	56.4375	10	6.875	15.25	228.5	32.8125	5.625	6.625	278.188	12.1875	4.375	18.4375	189.812	17.8125	7.5	0	140.562	8.125	3.125	4.6875	404	8.4375	16.875	6.5625	93.4375	3.125	10.625	5.375	145.25	10.3125	12.8125	28.75	252.188
id186	219.658	0	10.2564	20.5128	211.966	0	5.98291	20.5128	210.256	0	5.98291	40.1709	39.3162	0	5.98291	80.3419	84.6154	0	1.7094	94.0171	111.966	0	0.854701	72.6496	218.803	0	0	91.453	169.231	0.854701	2.5641	0	125.641	0	0	31.6239	138.462	0	5.12821	98.2906	30.7692	0	0.854701	67.5214	47.0085	0	1.7094	115.385	79.4872
id187	12	8	0	0	18.5	13	0	0	20	6.5	0	1	14.5	9.5	0	0.5	5.5	4	0	0	19	13	0	0	33	5.5	0	2	31	5.5	1	0	35	9.5	0	0	35	2	0	0	15.5	0	0	0	14	0	0	1	22.5
id188	10.8333	20.4167	25.4167	49.1667	9.16667	14.1667	22.0833	5.83333	10.8333	16.25	19.1667	31.25	2.08333	17.0833	62.5	13.75	4.16667	11.6667	57.5	9.16667	6.25	16.25	29.5833	17.9167	7.91667	5.83333	15.4167	23.3333	15	14.1667	43.3333	0	16.6667	4.58333	19.1667	11.6667	12.9167	2.5	65.8333	13.3333	5.41667	5.41667	25.4167	15.8333	5	6.66667	57.5	15	5
id189	4.16667	7.91667	4.16667	12.5	8.33333	5	4.58333	1.66667	9.58333	4.58333	0.833333	0	35	6.66667	4.58333	0	13.75	2.08333	2.5	5	20.8333	3.33333	3.33333	7.91667	15.8333	3.75	0	6.66667	6.25	3.33333	2.08333	0	17.9167	1.25	0	5.41667	5.83333	0	0	0.416667	6.25	0.416667	0.416667	1.66667	5	0	0	0.416667	5.41667
id19	30	268	34	3134	81	1527	7	1538	40	598	306	525	423	980	316	596	1607	446	102	470	75	873	8	690	24	126	255	183	58	851	400	4402	249	69	281	197	2628	16	328	797	8	34	340	21	49	287	431	60	6
id190	0	3.5	1.5	1.5	1.5	1	1	0	0.5	3.5	2.5	1.5	0	0	5	0	1.5	0.5	2	0	0.5	0.5	2.5	0	0.5	0	2.5	0	1	0	5.5	0	1	1.5	1	0	13	0	5.5	0	3.5	2.5	0	3	5	0	0	5	1.5
id191	18	1685.5	32	23	28	3707.5	22	49	14	1833	201	11.5	61	1824	390	3.5	26	1830	217.5	53	13	2546.5	217.5	42	18	19	216	12.5	32	1457	590.5	20.5	31.5	828.5	198	59	45	469.5	166.5	179	84	538.5	103	150.5	176.5	840	8.5	211	133.5
id192	4.5	0	0	0	0.5	0	0	0	0.5	0	0	0	0	0	0	0	0	0	0	0	0	0	0	0	0	0	0	1.5	2	0	0	0	0	0	0	0	16	0	0	3.5	2.5	0	0	4	12.5	0	0	17	2
id193	0	1	0	0	0	0	0	0	0	0	0	0	0	0	0	0	0	0	0	0	0	0	0	0	0	0	0	0	0	0	0	0	0.5	0	0	0	0	0	0	0	0	0	0	0	0	0	0	0	0
id194	23.0769	0	4.2735	7.69231	14.5299	0	1.7094	12.8205	15.3846	0	0	45.2991	11.1111	0	7.69231	37.6068	10.2564	0	5.12821	27.3504	13.6752	2.5641	2.5641	45.2991	27.3504	0	2.5641	87.1795	19.6581	0.854701	14.5299	0	17.094	0	3.4188	80.3419	69.2308	0.854701	41.8803	18.8034	15.3846	4.2735	21.3675	18.8034	23.0769	0	47.0085	34.188	38.4615
id195	0	1.5	0	0.5	0	0	0	3	0	0	0	0	0	0	0.5	53	0	0	0	2	0	0	0	0	0	0	0	1.5	0	0	0	0	0	2	0	0	3	0	0	0	1	0	0	0	0	0	0	0	0
id196	2617.09	2188.03	445.299	76.9231	2023.93	1957.26	352.991	339.316	2329.06	1713.68	787.179	218.803	1912.82	1799.15	631.624	123.932	1433.33	3299.15	451.282	347.863	2329.91	3380.34	323.932	351.282	1877.78	3602.56	1164.1	320.513	2057.26	3304.27	1114.53	17.9487	1565.81	2844.44	305.128	247.009	2180.34	3886.32	2288.89	864.957	1639.32	3624.79	1850.43	500.855	1854.7	5916.24	2565.81	597.436	1249.57
id197	0	0.9375	0.9375	0	0	0	0.3125	0	0	0	1.875	0	0	4.6875	1.25	0.9375	0	4.375	3.4375	0	0	2.5	0.3125	0	0	3.4375	0.9375	0	0.625	7.1875	3.4375	0	0	4.0625	0	0	0	31.875	14.6875	6.25	0	20.9375	15	2.8125	0	5.3125	36.875	6.5625	0
id198	36.25	23.4375	4.375	1.5625	31.5625	15.625	0	0	25	18.4375	0	0	6.875	23.75	2.8125	0	2.1875	11.5625	3.125	10	22.1875	17.5	2.5	0	2.1875	33.125	0	0	0.3125	31.875	0	0	0	35.3125	0	6.25	0	10.9375	6.25	14.375	36.25	15.9375	2.1875	0.625	36.5625	14.0625	2.8125	3.125	0
id199	10.8	61.2	48.4	2.8	9.4	121.2	40	0.6	7.6	68.2	21.8	2.4	140.8	90.4	27	10.4	79.8	135.2	79.2	6.6	15	107	48.2	4.6	8.4	159.2	27.4	0.6	8.6	96.8	9.6	0	7.6	177	2	2.8	11.6	262.6	20.6	11.6	22.2	222.2	17.4	2	16.6	94.4	14.2	8.2	13
id2	5	448	35	2	72	39	2	0	4	29	42	101	316	21	65	2	12	14	54	0	30	31	13	7	4	2	42	0	6	57	8	2	10	18	1	0	7	82	52	0	1	74	140	0	6	477	0	1	15
id20	5	0	2	2	11	0	3	1	10	0	0	2	22	0	3	4	18	2	0	1	3	1	0	2	10	0	0	2	1	0	0	0	0	0	0	0	4	0	5	0	0	0	0	0	0	0	4	1	0
id200	0	1.13636	0	0	2.04545	1.36364	0	0	1.13636	0	0.909091	0	2.04545	3.86364	0	0.909091	0	0.681818	0.681818	0.454545	3.18182	0	0.909091	0.454545	2.5	1.81818	0	0.454545	0.909091	1.81818	0.454545	0	0.909091	2.04545	0	0.681818	0	0.681818	1.36364	0	1.81818	2.72727	0.227273	0	2.27273	5.90909	1.13636	1.59091	0
id201	29.375	44.375	98.125	9.6875	27.5	68.4375	111.25	8.75	35.3125	41.875	123.438	29.375	49.375	94.0625	136.875	14.6875	34.0625	41.25	110	20.9375	25	53.4375	73.4375	18.75	54.0625	33.4375	83.125	15.3125	35.3125	41.25	145.312	0	35	57.5	75.3125	24.0625	30.625	16.875	79.0625	12.8125	19.6875	34.6875	52.8125	16.5625	24.0625	42.8125	40	20.3125	26.875
id202	383.438	192.812	104.688	46.875	244.375	320.625	108.125	62.8125	414.688	247.188	125	75.625	499.062	179.688	125.625	148.125	405.938	221.875	113.75	76.5625	470	192.188	83.75	80	263.438	221.25	115	53.4375	222.5	213.125	193.438	3.4375	179.062	257.812	72.8125	75	189.688	159.375	183.75	90.625	255	173.75	138.75	91.5625	301.875	111.25	181.562	135.312	200
id203	95.9375	32.5	109.688	133.75	88.75	30.9375	90.3125	230.938	92.1875	19.6875	135.938	178.438	90.3125	43.4375	138.125	180.312	68.4375	18.75	114.375	130.312	91.25	32.5	77.8125	109.375	112.188	16.875	131.562	172.5	138.75	35.3125	153.125	3.125	132.812	33.4375	83.75	185	118.125	19.375	172.5	368.75	145.312	35.3125	123.438	270	160.938	58.4375	195.625	534.062	52.8125
id204	0	2.8125	0	0	0	1.875	0	0	0	0.9375	0	0	0	32.8125	0	0	0	9.375	0	0	0	9.375	0	0	0	14.0625	0	0	0	15	1.5625	0	0	14.375	0	0	0	85	5.625	0.9375	0	62.5	0	0	0	69.375	1.875	0	0
id205	7.71993	10.772	1.43627	0	7.54039	13.2855	2.693	0	11.6697	7.71993	5.02693	0.718133	30.3411	5.74506	1.43627	0	22.2621	9.33573	4.48833	0	17.7738	20.4668	3.7702	0	12.3878	11.6697	5.386	0	8.79713	15.6194	2.1544	0	9.87433	14.7217	0	0	18.1329	12.0287	23.3393	0	4.66786	14.1831	6.10413	0	15.7989	11.1311	7.89946	0.5386	37.5224
id206	487.188	18.75	14.6875	10	439.062	19.0625	19.0625	31.875	631.875	12.8125	9.6875	15.3125	550.938	29.0625	19.6875	172.188	497.812	16.25	19.6875	32.1875	379.688	32.8125	10.9375	28.125	437.188	19.375	27.1875	21.25	280.312	33.125	68.125	0	224.062	17.5	10.3125	24.0625	234.062	39.6875	54.0625	40.3125	141.25	31.875	34.0625	32.5	196.875	22.8125	50.625	45.3125	281.562
id207	0	0	0	8.54701	1.7094	14.5299	5.12821	31.6239	7.69231	7.69231	0	46.1538	5.12821	0	0	0	0	5.98291	4.2735	9.40171	0	0	0	16.2393	7.69231	5.98291	0	8.54701	11.1111	12.8205	11.9658	0	15.3846	11.1111	0	12.8205	6.83761	10.2564	0	5.12821	4.2735	4.2735	0	4.2735	6.83761	0	0	7.69231	2.5641
id208	202.808	1348.57	294.833	99.6966	154.701	1078.44	269.017	256.026	191.842	1102.99	351.632	369.226	110.517	992.821	474.799	341.171	97.8889	758.628	289.838	475.624	202.953	1479.39	255.034	423.679	180.423	1120.33	369.145	653.756	191.551	1112.22	918.372	47.8632	191.423	918.94	203.62	445.291	589.568	472.299	303.214	157.88	281.068	640.949	279.248	188.359	372.829	835.885	440.013	172.893	371.974
id209	23.7305	13.6321	7.69231	0	31.9435	21.2957	6.83761	0.854701	32.7121	18.746	4.2735	0	75.4471	37.1723	5.98291	12.8205	44.1715	14.4437	5.12821	0	52.6754	20.8755	5.98291	1.7094	74.5349	26.0181	4.2735	0	41.3309	12.7631	3.83897	0	45.1268	35.7825	0	0	47.8345	56.5431	6.80888	0	17.4855	48.9801	11.9227	0	27.7275	57.4553	13.589	1.2605	38.8673
id21	673	1209	895	1465	1733	1058	791	642	388	2171	414	1047	1131	298	426	252	237	429	395	1129	75	661	386	966	3729	931	1357	2921	1768	1188	1338	50	377	609	570	9850	286	114	81	846	104	135	432	1458	366	653	944	250	93
id210	111.667	20	8.66667	2	151	15.6667	6.66667	3.66667	134.333	24	2.33333	4.66667	87.6667	16.3333	7.66667	29.6667	61.3333	7.66667	3	8.33333	107.667	8.33333	4.33333	7.33333	78.3333	13	3	14.3333	65	11.6667	6	0	39	9	4.66667	6.66667	54	2	1.33333	5	30	3.33333	1	1	26.6667	3.66667	1	9.66667	30.6667
id211	14	8	6	2	11	7	6	0	8	18	7	24	6	3	21	0	10	5	11	0	4	6	8	11	26	17	5	6	17	5	10	0	32	9	4	11	80	0	7	10	25	0	6	15	28	2	12	5	42
id212	0	0	0	0	0	0	0	0	0	0	0	0	0	0	0	90.4192	0	0.598802	0	0.598802	0	1.1976	0	0	0	0	2.99401	0	0	0	0	0	0	0	0	0	0	0	0	0	0	0	0	0	0	0	0	0	0
id213	102.286	2	2	2.28571	104.19	4.09524	5.71429	12.5714	116.381	4.09524	7.04762	10.0952	69.3333	1.42857	2	0	79.9048	0.952381	3.71429	0	85.2381	0.952381	3.33333	7.52381	187.429	0.47619	9.52381	4.7619	164.476	0.47619	20.381	0	167.619	0	5.33333	0.952381	94.1905	0.47619	6.09524	17.5238	62.1905	0.47619	3.33333	14.7619	63.9048	2.85714	4.95238	28.2857	87.1429
id214	20	0	0	0	21.9048	0	0	0	11.4286	0	0	0	12.8571	0	0	0	15.7143	0	0	0	17.1429	0	0	0	13.8095	0	0	0	17.619	0	0	0	9.52381	0	0	0	18.5714	0	0	0	13.3333	0	0	0	13.8095	0	0	0	23.3333
id215	55	3	0	0	53	1	0	2	44	3	0	8	6	1	0	0	2	0	0	3	56	0	0	0	115	0	0	1	63	0	0	0	290	0	0	2	11	0	0	5	25	0	0	2	1	0	0	2	0
id216	82	47	7	61	131	26	5	229	46	46	30	259	21	22	4	86	0	7	7	60	61	7	5	52	271	19	11	51	248	14	16	8	740	5	5	108	66	5	6	362	61	2	4	274	23	0	3	295	0
id217	13.4304	2.30769	75.2391	353.95	55.8836	5.38462	84.3243	1173.56	15.8212	0	63.9501	302.391	9.72973	3.84615	79.9376	683.243	18.8358	2.30769	56.7152	503.326	21.7672	0	59.6258	360.229	14.657	0	85.0936	729.522	44.2412	0	125.884	0	18.2952	0	95.9459	449.127	223.243	0	10.8524	476.008	130.852	0	20.395	416.715	246.383	0	17.5468	459.979	139.459
id218	60.3865	143.478	5261.84	5191.3	150.725	50.7246	5262.32	2885.02	41.5459	47.8261	3414.49	3119.32	0	203.865	3608.21	2217.39	0	17.8744	4637.68	5105.31	46.8599	24.1546	5714.98	5563.77	9.17874	5.7971	4109.66	4812.56	28.5024	8.69565	3681.16	244.444	76.8116	27.0531	6354.11	5241.06	171.498	0	1801.93	3018.36	519.807	19.3237	3465.7	3914.01	577.295	54.1063	1703.38	2456.04	220.29
id219	0	0	0	0	0	0	0	0	0	0	0	2.30769	5.38462	0	3.07692	78.4615	0	0	0.769231	2.30769	2.30769	0	0.769231	0	0	0	0	3.07692	0	0	0.769231	0	0	0	0	3.07692	0	0	0	1.53846	0	0	0.769231	0	0	0	2.30769	0	0
id22	0	0	0	168	0	35	0	227	0	0	5	250	2	0	0	358	0	0	0	416	0	3	0	343	53	0	22	6364	3	0	166	3	9	0	4	631	8	0	5	67	0	6	4	9	2	1	8	12	0
id220	0	5	24	0	0	4	14	0	3	3	8	16	3	0	23	0	0	0	21	10	3	0	4	16	5	5	2	11	3	0	11	0	0	0	3	3	1	0	0	4	0	0	0	8	0	0	0	12	0
id221	30.9524	0	0	0	56.6667	0	0	3.33333	20.9524	0	0	0.47619	14.7619	0	0	0	17.1429	0	0	1.42857	13.3333	0	0	0.47619	24.2857	0	0	0	27.1429	0	0	0	16.6667	0	0	0.47619	10.4762	0	0	2.38095	2.38095	0	0	0.47619	6.19048	0	0	0	8.57143
id222	0	0.47619	0	0	0.47619	0	0	0.47619	5.2381	0	4.7619	3.33333	0	0	2.85714	0	4.7619	0	0	0.952381	0	0	0	0	3.80952	0	1.90476	3.80952	4.7619	0	3.33333	10.4762	2.85714	0	0.952381	0.47619	0	0	1.42857	1.42857	0.952381	0	0	2.85714	0	0	0	5.2381	0.47619
id223	266.255	1.23457	0	6.17284	339.918	1.23457	0	5.34979	203.704	0	0	29.6296	104.527	0.823045	0.411523	0	67.4897	0.823045	0	20.5761	214.403	0.411523	0	27.9835	0	1.64609	0	4.52675	231.687	2.46914	1.64609	0	151.852	2.46914	0	2.88066	100.412	0	2.05761	1.64609	56.7901	0.823045	3.7037	2.88066	25.9259	0.823045	6.17284	2.46914	46.9136
id224	0.762389	13.723	4.3202	8.64041	6.4803	3.04956	1.14358	0	2.79543	2.03304	1.90597	0.762389	4.06607	2.92249	3.17662	1.01652	2.66836	3.43075	0.127065	0.635324	2.41423	2.1601	1.65184	1.39771	1.27065	2.28717	0	1.77891	1.77891	0.889454	0.25413	0	1.14358	0.889454	0.127065	1.14358	1.01652	0.381194	0.635324	0	0	0.381194	0.127065	0.889454	0	0	0.127065	0.25413	0
id225	0	0	3.84615	2.5	0.384615	0	0.961538	0	1.15385	0	0	0.769231	1.15385	0	1.73077	5	0	0	0	1.34615	0	0	0	0.961538	0.192308	0	0	0.769231	0	0	0	0	0	0	0	0.192308	0	0	0	0	0	0	0	0	0	0	0	0	0
id226	2.77778	1.66667	4.44444	61.1111	6.11111	5	7.77778	25.5556	3.88889	1.66667	12.2222	141.111	0	5	25	45	0	3.88889	6.11111	48.3333	3.88889	0	11.1111	47.2222	10	0	1.11111	77.2222	6.66667	3.33333	15	0	27.7778	1.66667	3.33333	26.6667	13.3333	0	8.88889	57.7778	11.6667	0	4.44444	35.5556	14.4444	0	0.555556	100	10
id227	8	38	34	85	7	21	52	193	3	66	44	142	11	17	68	3	5	20	79	22	12	7	46	15	21	8	7	18	37	8	57	29	51	21	21	9	9	0	12	42	11	0	0	49	2	0	5	48	0
id228	3.7037	0	1.85185	6.48148	5.55556	0.462963	5.55556	4.16667	2.77778	1.85185	5.55556	9.72222	3.7037	1.38889	16.6667	0	6.48148	0	8.33333	3.24074	5.55556	0	6.01852	6.94444	15.2778	0	11.5741	1.38889	14.3519	0	17.5926	0	3.7037	0	4.62963	1.85185	6.94444	0	1.85185	3.24074	2.77778	0	0.925926	7.87037	0	0	0	4.16667	5.55556
id229	0	0	2.77778	0.925926	1.85185	0	2.31481	5.55556	0	0	7.40741	14.3519	0	4.62963	11.1111	3.24074	0	0.462963	2.31481	5.09259	0	0	5.55556	5.55556	2.31481	0	4.62963	15.7407	2.31481	0	17.1296	0	3.24074	0	7.87037	4.16667	0	0	1.38889	2.77778	0.925926	0	0.925926	0	3.24074	3.7037	3.24074	0	0
id23	0	0	0	0	0	0	0	1	0	0	0	2	0	0	0	0	0	0	0	0	0	0	0	0	0	0	0	0	0	0	0	1	0	0	0	0	0	0	0	134	0	0	0	9	0	0	0	1683	0
id230	0	0	0	0	0	0	0	0	0	0	0	0	0	0	0	0	0	0	0	1.3986	0	0	0	0	0	0	0	0	0	0	0	0	0	0	0	0	0	0	0	1.3986	0	0	0	0	0	0	0	0	0
id231	0	3	6	31	6	2	5	165	0	3	6	184	0	0	9	2	0	0	6	44	0	0	3	16	13	0	0	36	11	0	1	0	15	0	3	8	2	0	0	20	8	0	0	10	0	0	0	7	4
id232	223.81	5.71429	0	0	281.429	3.33333	0	0	103.333	5.71429	0	0	89.0476	23.3333	0	0	101.905	11.9048	0	0	304.762	15.7143	0	8.57143	0	37.619	0	0	588.571	28.0952	0	0	403.81	32.8571	0	0	590.476	0.47619	0	2.38095	313.81	3.33333	0	5.71429	118.095	15.7143	0	2.85714	262.857
id233	103.711	6.03309	18.1638	71.9855	113.547	10	15.1977	28.6925	78.1118	1.90476	16.5738	81.6759	38.6142	0.47619	23.6199	106.889	49.2097	2.85714	10.908	44.0387	108.327	6.66667	13.8741	30.3099	217.77	1.90476	10.4318	37.0621	180.713	0.47619	18.64	64.7619	241.64	2.85714	5.56094	26.8402	210.675	0	2.9661	85.7345	121.24	0.423729	0.847458	38.862	100.538	0	0.423729	67.5626	104.513
id234	206.329	0	0	0	286.076	0	0	1.89873	155.063	1.89873	0	2.53165	72.1519	0	1.89873	0	49.3671	3.79747	3.16456	0	162.658	0	0	0	311.392	0	0	7.59494	227.215	0	0	0	244.937	0	0	0	79.7468	0	0	0	43.038	0	0	0	30.3797	0	0	0	44.3038
id235	58	0	0	0	85	12	0	8	60	1	0	4	73	0	0	0	83	0	0	0	178	0	0	0	676	2	0	0	547	0	0	0	683	0	0	1	73	0	0	1	37	0	0	0	21	0	0	0	90
id236	1.69492	0	0	0.423729	1.69492	0	0	1.27119	0.847458	0	0	0.423729	0.423729	0	0	0	1.27119	0	0	3.38983	1.69492	0	0	0	2.11864	0	0	0	4.66102	0	0	0	3.81356	0	0	0	5.08475	0	0	16.5254	5.9322	0	0	5.08475	5.08475	0	0	13.9831	4.66102
id237	21	20	9	0	15	132	22	3	32	46	10	25	53	49	20	68	12	27	15	24	26	40	18	3	96	17	0	26	63	49	15	0	94	11	2	20	73	6	9	3	31	3	5	14	40	2	3	0	45
id238	9.84848	0	0	0.757576	8.33333	0	0	0	12.1212	0	0	6.81818	11.3636	0	0	0	8.33333	0	0	1.51515	10.6061	0	0	0.757576	31.8182	0	0	6.06061	21.2121	0	0	0	36.3636	0	0	0.757576	25	0	0	0	7.57576	0	0	0	9.84848	0	0	0	6.06061
id239	2.7027	0	40.5405	166.667	22.5225	0	30.6306	72.973	9.00901	3.6036	23.4234	236.036	0	0	72.973	91.8919	0	0	45.9459	63.964	3.6036	0	36.9369	56.7568	19.8198	0	27.9279	62.1622	12.6126	0	66.6667	18.018	36.9369	0	14.4144	26.1261	0	0	9.00901	45.045	8.10811	0	2.7027	18.018	0	0	5.40541	27.9279	12.6126
id24	0	258	52	0	2	2108	0	0	0	705	14	0	0	3289	16	0	0	718	30	0	0	852	19	0	3	1643	332	0	0	429	2761	1	0	22	389	0	0	93	350	0	0	103	286	0	0	716	16	0	1
id240	28.5	33	17	82	30	135.5	9.5	70	17.5	46	14.5	84	21.5	29.5	19	0	13	15	11.5	62	27.5	20	12	29	53.5	6	8.5	65	28.5	15	21.5	0	80	4.5	9	17.5	95	1.5	3.5	16	42.5	2.5	0.5	6	63.5	0	0.5	29.5	71
id241	6.30631	4.5045	20.7207	7.20721	18.018	33.3333	15.3153	4.5045	8.10811	5.40541	15.3153	56.7568	18.9189	5.40541	12.6126	22.5225	14.4144	9.00901	19.8198	21.6216	11.7117	10.8108	22.5225	20.7207	45.9459	4.5045	19.8198	67.5676	30.6306	3.6036	17.1171	0	36.9369	10.8108	13.5135	31.5315	41.4414	0	1.8018	14.4144	29.7297	0.900901	2.7027	14.4144	57.6577	0	0	22.5225	62.1622
id242	0	0	0	76.5	1.5	0	0	5	0	0	0	107.5	0	0	0	2	0	0	0	39.5	0	0	0	13	0	0	0	41	0	0	0	0	3.5	0	0	18.5	3	0	0	11	0	0	0	6.5	1	0	0	21	0
id243	9.5	0	0	20.5	12	0	0	19.5	7.5	0	0	66.5	4	0	0	1	0	0	0	13	3.5	0	0	14	15	0	0	39	11.5	0	0	0	32.5	0	0	15	189	0	0	2.5	32	0	0	3	64.5	0	1	2.5	62.5
id244	86.5	0	0	0	97.5	0	0	0.5	54.5	0	0	1.5	17.5	0	0	0	34	0	0	5	38	0	0	0	27	0	0	0	18	0	0	0	16.5	0	0	1.5	18	0	0	6.5	8.5	0	0	1	13.5	0	0	0	25
id245	131.333	0	0	0	148	0.666667	0	2.66667	167.333	0	0	0	64.6667	0	0	0.666667	126	1.33333	0	0.666667	94.6667	0	0	2	93.3333	1.33333	0	2	50.6667	0	0	0	59.3333	0	0	2	86.6667	0	0	6.66667	58.6667	0	0	2.66667	57.3333	0	0	2.66667	68.6667
id246	0.952381	9.04762	9.52381	18.3856	3.05459	6.19048	18.0952	58.5366	0	13.3333	20	34.8084	1.42857	3.33333	10	24.0534	0	5.2381	10.9524	9.50058	0	2.85714	4.7619	11.4634	4.34379	5.2381	10	7.11963	4.6806	1.90476	8.09524	0	4.48316	4.28571	5.71429	15.0755	1.90476	0	1.90476	14.7154	0	1.42857	1.90476	15.7259	6.44599	0	0	22.0557	0
id247	20.8	5.6	2.4	0	24	1.6	2.4	2	16.8	2.4	1.2	2	16	0	0	2.8	19.6	4	0.8	1.2	14	4.4	1.6	0	22	4	1.2	2	13.2	2.4	0	0	11.2	12	0	1.2	14.4	6.8	6.8	7.2	9.2	16.8	5.2	3.2	14.4	7.2	9.2	6	14
id248	38.2022	202.809	56.7416	23.5955	67.4157	91.573	64.0449	19.1011	49.4382	200.562	64.0449	60.6742	88.2022	100.562	88.764	23.5955	66.8539	131.461	40.4494	29.2135	46.6292	85.3933	38.2022	46.0674	36.5169	178.652	56.7416	17.9775	51.6854	107.865	41.573	0	27.5281	207.865	26.4045	37.0787	29.2135	101.685	26.9663	37.6404	56.7416	157.865	29.2135	51.1236	46.0674	25.2809	61.7978	57.3034	48.8764
id249	106.247	214.075	130.519	142.98	91.1258	144.05	181.063	182.164	140.751	252.471	220.473	113.107	160.576	97.7912	162.524	141.425	137.885	137.269	105.206	94.4113	108.113	84.4042	105.165	98.7847	105.134	198.654	110.165	65.4157	90.5986	107.324	107.367	23.0486	86.2934	225.758	73.0453	127.062	32.1078	76.9814	75.8631	74.4432	100.728	78.5928	66.4681	98.2745	90.728	46.1669	98.0518	129.857	60.4537
id25	17	13	0	53	140	1	0	6	173	62	2	125	5	6	1	151	0	4	0	2	159	34	3	1	5638	0	61	2	100	1	14	0	83	0	0	56	71	1	218	688	174	16	4	0	333	8	41	2	16660
id250	14.3369	1.07527	2.86738	12.5448	26.5233	1.07527	3.22581	9.319	15.4122	0	3.22581	8.96057	5.73477	2.86738	6.81004	1.79211	7.16846	0	3.22581	21.5054	14.6953	0	5.37634	10.0358	8.60215	0	6.45161	16.129	16.129	3.58423	7.8853	0	7.8853	0.358423	2.15054	11.4695	15.0538	0	2.15054	98.9247	13.9785	1.43369	2.86738	58.4229	20.7885	0	6.81004	90.681	11.1111
id251	1047.97	8.94309	10.5691	23.5772	946.341	23.5772	4.87805	57.7236	1488.62	8.13008	3.25203	38.2114	908.943	2.43902	12.1951	8.13008	978.862	16.2602	7.31707	76.4228	850.407	13.8211	8.94309	64.2276	756.911	4.87805	14.6341	59.3496	552.033	7.31707	8.94309	14.6341	484.553	20.3252	8.13008	57.7236	716.26	4.87805	18.6992	68.2927	426.016	18.6992	5.69106	54.4715	513.008	23.5772	21.9512	17.0732	700.813
id252	8.33333	0	7.14286	0	0.793651	0	2.38095	0	0	0	0	0	15.873	0	0	0.396825	0	4.7619	4.7619	0	0	0	4.36508	0	0	0	7.14286	0	5.55556	5.15873	0	0	3.57143	7.14286	0	0	0	7.14286	13.4921	0	13.0952	10.7143	15.0794	4.7619	13.0952	7.53968	16.6667	0.793651	15.4762
id253	0	31	33	0	0	28	13	0	0	34	21	0	20	67	3	0	19	114	11	0	0	50	9	0	0	216	80	0	0	77	7	0	0	228	4	0	0	640	20	0	0	546	15	0	0	339	30	0	0
id254	29.7619	17.0635	11.5079	21.4286	22.619	12.6984	5.95238	50.7937	14.2857	12.3016	11.1111	56.746	14.2857	13.4921	9.52381	7.93651	13.0952	21.8254	10.3175	28.1746	27.381	14.2857	7.53968	22.2222	29.3651	16.2698	10.7143	28.9683	20.6349	17.0635	12.3016	9.92063	40.0794	26.1905	4.7619	37.3016	13.8889	12.3016	15.873	15.0794	50	18.6508	9.12698	23.4127	49.2063	28.9683	9.52381	17.0635	14.6825
id255	857.526	113.326	501.591	142.219	688.606	132.567	463.157	289.865	1128.61	105.576	515.328	104.186	2058.43	319.227	410.99	411.046	1760.7	688.168	559.279	155.821	1125.03	473.175	336.932	354.02	941.912	558.778	1160.11	173.154	637.222	912.864	349.876	3.1746	473.968	867.733	151.415	266.784	877.85	2473.59	3048.37	572.871	2900.28	2273.84	2441.05	459.148	2507.12	1575.12	3043.59	644.507	3258.73
id256	0	0	0	0	0	0	0	0	0	0	0	0	0	0	0	0	0	0	0	0	0	0	0	0	0	0	0	0	0	0	0	14.8289	0	0	0	0	0	0	0	0	3.04183	0	0	0	0	0	0	0	0
id257	1.62602	0	1.62602	48.7805	1.62602	0	2.43902	0	4.87805	0	0	53.6585	0	0	0	7.31707	0	0	11.3821	6.50407	4.87805	0	0	13.0081	8.13008	0	0	28.4553	4.87805	0	0	30.8943	4.06504	0	0	15.4472	0	0	3.25203	28.4553	5.69106	0	0	26.0163	8.94309	0	0	37.3984	0
id258	8.24373	34.767	15.0538	9.319	10.7527	23.2975	14.6953	30.8244	10.3943	44.086	16.129	52.3297	7.16846	15.7706	21.147	93.9068	3.58423	13.9785	11.4695	18.2796	3.94265	18.9964	9.319	18.2796	9.67742	20.7885	7.16846	16.129	7.52688	12.5448	9.67742	1.43369	10.0358	25.8065	7.8853	23.2975	7.52688	4.6595	3.94265	13.9785	2.50896	3.22581	2.86738	17.5627	8.60215	3.94265	4.6595	25.8065	6.81004
id259	13.2	258	211.6	100.8	11.2	94.8	258	105.2	21.6	308	377.6	152	58.4	112	266	110	76.4	146.8	205.6	48	22	70	173.6	57.6	23.6	125.2	160.8	9.6	26.4	99.6	125.6	4.8	18.4	115.2	130	90.8	2.4	30.8	77.2	50.4	23.2	28	53.6	98	18.8	6.4	58.8	75.6	6
id26	12	0	34	0	2	2	237	0	5	1793	2	0	0	5	1	0	0	13	0	0	31	3	563	5	0	51	0	0	0	722	5	0	0	1	0	0	0	1	0	0	0	1	0	0	1	0	0	0	0
id260	1.6	13.2	18.4	6	1.2	9.2	13.6	0	5.2	16.4	22.4	7.6	7.2	6	22.4	0.4	7.2	12	16.4	5.2	2	3.2	9.2	8.8	7.6	8	14.8	0	6.8	5.2	11.6	0.4	7.2	11.2	8.4	10.4	0.4	4	6	3.6	1.6	4.4	3.6	12.8	0	0	7.2	7.6	2
id261	0	1	0	0.666667	0	0	0	0	0	0	1.66667	1.66667	0	18.3333	0	121.667	0	0.333333	0	0.666667	11	0.666667	0	0	0	0	0	0	0	1.66667	2.33333	1140.33	0	0	0	0	1.33333	0	0	0	27	0	0	5	0.333333	0	0	0	0
id262	5.61798	4.49438	15.1685	14.0449	3.37079	5.05618	16.2921	10.1124	0	6.17978	21.3483	21.9101	0	0	16.8539	6.17978	0	0.561798	11.7978	10.1124	8.42697	0	7.86517	8.42697	7.30337	1.1236	2.80899	8.98876	2.24719	1.1236	11.236	0	8.42697	2.80899	3.93258	7.86517	0	0	4.49438	4.49438	5.05618	1.68539	1.1236	5.05618	3.37079	4.49438	4.49438	5.05618	0
id263	0	0	1.79211	0	1.07527	0	0	10.7527	1.79211	0	0	12.5448	0	0	0	11.1111	0	0	0	2.50896	1.07527	0	0	6.09319	0	0	2.50896	6.45161	1.07527	0	0	0	2.15054	0	1.43369	3.22581	1.07527	0	0	1.07527	3.58423	0	1.43369	3.58423	2.50896	0	0	2.50896	0
id264	0	3.25	2.5	261	1.5	2.5	1.75	291.75	1.5	2.5	0	16	0	40.5	5	493	0	0.25	0.75	18.5	2	11.25	1.25	4.25	2	0	1	16.5	4.75	10.5	5.25	72	0.5	0.5	0	2	1.75	0.75	0	7.5	10	0	0.25	18	7.75	0.25	0	21.25	5.75
id265	0	2.23776	0	0	0.979021	1.25874	0	0	0.41958	1.11888	0	0	0	34.6853	0	8.95105	0	0.699301	0	0	1.67832	6.71329	0	0	0.699301	0.559441	0	0.559441	1.3986	7.41259	1.3986	0	0	0	0	0	2.23776	0	0	0.27972	0	0	0	0	0	0	0	0	0
id266	13.4185	1.59744	6.07029	3.51438	12.4601	0	5.11182	6.70927	7.34824	2.8754	9.26518	3.83387	8.30671	2.55591	9.58466	1.91693	7.34824	3.51438	6.07029	9.26518	7.98722	0.638978	4.47284	3.83387	8.30671	2.8754	3.83387	5.11182	13.738	8.6262	8.30671	0	7.66773	9.26518	7.98722	4.47284	7.66773	15.655	7.34824	37.0607	22.6837	17.2524	4.79233	36.1022	16.2939	9.26518	7.34824	55.2716	14.377
id267	4.15335	2.55591	8.94569	0.638978	3.19489	1.27796	8.94569	3.51438	4.47284	0.958466	6.38978	18.8498	1.27796	0	7.34824	3.83387	0	1.27796	5.7508	3.51438	3.83387	0	5.11182	6.70927	5.7508	0	0	5.7508	1.27796	1.91693	2.23642	0	4.79233	0.958466	0	4.15335	0.319489	0	1.27796	2.55591	6.38978	0	0	2.8754	2.23642	0.958466	0	7.02875	2.55591
id268	4.15335	0	2.8754	6.38978	7.66773	0	0.958466	14.0575	3.19489	0	0	7.02875	5.7508	0	2.8754	0.638978	1.59744	0	1.91693	3.83387	10.8626	0	1.91693	6.07029	10.8626	0	0	5.43131	9.58466	0.319489	2.55591	0	1.91693	0	1.59744	5.7508	4.47284	0	2.23642	25.8786	9.90415	0	0	28.115	6.38978	0	1.59744	39.9361	4.15335
id269	2.23642	2.55591	2.23642	7.34824	0.958466	2.8754	4.47284	1.91693	0.958466	7.02875	5.7508	10.8626	1.91693	2.8754	8.30671	0.319489	1.91693	1.91693	4.47284	5.7508	1.91693	2.55591	4.15335	6.07029	3.83387	4.15335	4.47284	2.55591	2.55591	0.958466	4.79233	0	1.27796	1.91693	1.27796	0.958466	0	0	1.91693	3.83387	0	0.958466	2.23642	1.59744	2.23642	0	1.27796	0.638978	0
id27	22	212	50	137	107	25	0	3	0	33	0	115	16	4	33	10	14	88	0	9	93	6	3	63	12	11	12	0	2	4	22	0	2	0	15	116	3	10	6	0	12	28	1	189	25	0	0	0	1
id270	0	0	0	1	0	0	0	1.5	0.5	0	0	2	0	0	0	82	0	0	0	1	0	1	0	0	0	0	1	0.5	0	3.5	0	0	0	0	0	0	0	0	0	1	0	0	0	0	0	0	0	0	0
id271	1.11857	5.59284	0.894855	0	3.13199	7.38255	1.34228	0	1.566	9.39597	2.90828	0	0	2.46085	0	0	0.671141	4.02685	1.11857	0	0	4.02685	0	0	3.57942	8.2774	2.46085	0	2.46085	4.25056	1.11857	0	2.46085	4.69799	0.223714	0	0	2.01342	11.4094	0	2.46085	1.78971	3.3557	0	0	2.46085	6.26398	0	0.894855
id272	0	9.25	11.5	0	0	8	6	0	0	7.75	29.75	0	3.75	99.25	5.5	0.75	4	126.5	5.5	0	0	34.75	1.5	0	0	254.75	23.5	0	0	98.75	20.75	0	0	213.75	0.5	0	2	132.75	52	2.75	0	132.75	60.5	2.75	0	70.5	131	8.75	0
id273	0.190476	1.33333	0	3.04762	0.190476	0.571429	0	5.52381	0	0.952381	2.09524	3.2381	0	26.2857	0	257.905	0	0.952381	0	1.71429	14.4762	4	0	0	0	0	2.47619	2.28571	0.380952	4.57143	4.19048	1717.52	0.190476	0.571429	0	6.28571	0	0.952381	0	0	37.3333	0	0.571429	5.14286	1.14286	0	0	0	0
id274	2.4359	0	0	0.25641	1.15385	0	0	0.384615	2.5641	0	0	0	2.17949	0	0	0	2.30769	0	0	1.15385	1.92308	0	0	0.641026	1.66667	0	0	0	1.02564	0	0	0	0.769231	0	0	0.769231	1.15385	0	0	4.74359	1.66667	0	0	5.25641	1.41026	0	0	4.87179	0
id275	0	0.759878	0	0	0	0.303951	0	0	0	1.06383	0.303951	0	0	2.73556	0	0	0	1.82371	0.151976	0	0	1.97568	0	0	0	0.607903	0.759878	0	0	0.911854	0.303951	0	0	1.97568	0	0	0	0.911854	7.90274	0	0	1.21581	1.97568	0	0	0.151976	3.64742	0	0
id276	4.9579	10.7577	2.33863	1.96445	3.74181	1.49673	2.058	1.40318	3.74181	1.029	4.30309	2.71282	12.348	6.08045	1.68382	0.0935454	10.4771	1.77736	1.87091	1.30964	3.36763	2.15154	1.029	1.029	5.33209	1.49673	2.24509	1.77736	2.99345	2.24509	1.21609	0.654818	5.145	4.39663	0.654818	3.36763	1.68382	1.59027	5.79981	3.27409	7.20299	2.89991	2.15154	1.30964	5.70627	1.49673	3.83536	2.61927	3.92891
id277	5.28302	4.5283	2.26415	9.81132	3.39623	5.66038	0.754717	26.0377	3.39623	4.15094	0	35.4717	7.54717	1.88679	0.754717	14.717	7.16981	1.13208	0.377358	21.5094	4.90566	0	0.754717	13.9623	10.1887	1.50943	0.377358	23.0189	18.4906	1.50943	3.39623	7.16981	24.1509	2.64151	0.377358	12.8302	3.39623	0	0	10.9434	8.30189	0	0	8.67925	4.90566	0	0	13.9623	0
id278	8.79921	1.50943	0	10.2127	10.036	3.77358	2.64151	8.77522	5.50769	1.88679	1.13208	34.5316	2.28814	3.39623	0.754717	0	4.15094	0	2.64151	20.9227	5.66038	0	1.88679	0.578035	15.2383	0	4.5283	10.662	10.8627	0	3.24354	9.24855	17.8798	0	0.377358	8.90392	17.2058	0	4.92965	13.1748	12.5728	0	0.377358	15.3103	13.8096	0	0	22.0308	12.7255
id279	73.2075	0.754717	6.41509	7.92453	105.66	0.754717	1.88679	11.6981	60	0	8.30189	7.16981	106.415	7.16981	4.90566	6.79245	173.585	5.66038	4.15094	6.41509	81.1321	3.39623	1.13208	8.30189	87.9245	3.01887	9.43396	7.16981	77.3585	8.30189	8.67925	0	50.9434	3.77358	3.01887	11.6981	33.5849	10.9434	21.5094	58.4906	46.0377	13.2075	13.2075	32.8302	31.6981	7.54717	27.9245	50.566	36.6038
id28	210	5	1	69	2	559	0	0	22	1	1	0	1	0	1	30	2	13	0	0	14	3	0	0	0	1	10	0	10	0	14	0	0	1	14	17	1	92	1	0	0	12	4	0	5	0	0	0	0
id280	1.5625	0	0	0.625	2.5	0	0	0	0.9375	0	0	0	0	0	0	0	0	0	0	0.9375	0.9375	0	0	0	0	0	0	0.625	0	0	0	0	0	0	0	0.3125	0	0	0	17.5	5	0	0	12.1875	2.1875	0	0	17.8125	0
id281	5.5	0.5	0	0	0	0	0	0	3.5	0	2.5	0	24.5	5.5	0	0	23	1.5	1.5	1	7.5	1	2	0	5.5	0.5	4	2	1	2.5	2.5	0	1	0	0	2	1	0	0.5	2	5.5	1.5	4.5	0	10.5	0	1	1.5	0
id282	23	2.5	0	2.5	21.5	10	0	8.5	39.5	1	4.5	7.5	71.5	2.5	3.5	13.5	90.5	5	0	14	34.5	3	0	10.5	0	2.5	14	7.5	22	1	3	4	26	2.5	4.5	10	40	2	19.5	14	48	5	12.5	20.5	49.5	0	7	20	79
id283	321.5	89.5	43	121.5	294	68	43	161.5	243	104.5	180.5	111.5	475.5	116.5	101	110	1100.5	111	45.5	119	343.5	84	44.5	114	88	223	193.5	155.5	298	144	170	10	297	294.5	144.5	176	295	90.5	233.5	179	392	161	193.5	159	378	168	221	234.5	347.5
id284	11.6981	2.64151	1.13208	2.64151	10.1887	0.377358	3.01887	5.28302	12.0755	1.50943	3.77358	1.88679	13.2075	1.50943	4.90566	0	12.8302	1.50943	4.15094	0.377358	14.3396	0	3.39623	2.26415	30.1887	1.13208	2.26415	1.13208	21.8868	1.50943	1.13208	0	18.1132	4.90566	2.64151	1.13208	4.15094	1.13208	1.50943	2.64151	9.43396	1.88679	1.50943	0.377358	2.64151	3.01887	0	1.13208	10.1887
id285	23.0189	9.43396	7.16981	2.64151	18.8679	3.39623	4.15094	4.15094	24.5283	8.67925	4.15094	6.03774	34.717	11.6981	7.54717	0	35.4717	7.16981	8.30189	3.39623	16.2264	8.30189	4.5283	7.16981	19.6226	9.43396	6.03774	9.81132	15.4717	6.41509	3.01887	0	12.0755	19.2453	4.90566	9.0566	10.9434	14.3396	7.92453	12.4528	14.3396	22.6415	7.16981	12.8302	13.9623	21.5094	6.03774	13.2075	13.5849
id286	0	15.798	0.325733	0.814332	2.76873	2.9316	0	1.62866	0.488599	4.56026	0.977199	1.62866	0	182.41	0.325733	50.8143	0	1.62866	0	0.325733	7.49186	25.57	0	0	1.30293	1.30293	0	0.162866	1.4658	14.9837	5.04886	643.974	3.58306	0	0	3.4202	3.58306	0	0	2.9316	10.5863	0	0	4.39739	0.488599	0	0	0	0
id287	4.06852	1.71306	2.6848	13.0621	11.5349	0	2.52719	1.92719	7.92291	0	1.2848	0.642398	3.59786	8.82398	1.2848	0	2.78373	8.48266	1.4424	5.99572	6.63812	7.44026	0.4	4.06852	0	7.29893	7.71092	3.42612	1.71306	8.11092	1.07066	0	1.2848	13.7837	0.814133	5.99572	7.49465	42.7242	14.4925	85.9683	19.7002	38.1101	9.30878	81.5846	15.2034	37.9285	19.3306	111.135	2.99786
id288	4.28571	0.357143	2.14286	0	4.46429	0.178571	1.42857	1.07143	4.64286	0.357143	1.42857	0.178571	6.07143	0.892857	0	3.03571	6.78571	1.96429	0.714286	0	4.10714	1.25	0.535714	0.178571	9.64286	3.75	1.96429	0.535714	6.07143	2.67857	0	0	4.82143	2.5	0	0	2.85714	3.39286	10.7143	0.178571	3.21429	3.92857	10.8929	0.357143	2.14286	1.07143	22.1429	0	4.64286
id289	5.28302	14.3396	6.41509	31.3208	3.77358	3.77358	10.566	5.28302	5.28302	15.4717	21.1321	22.6415	6.03774	12.4528	6.03774	15.8491	9.0566	5.66038	6.79245	12.8302	6.03774	12.8302	6.79245	12.8302	10.1887	18.4906	18.4906	18.8679	6.41509	7.54717	7.92453	0	14.3396	26.7925	9.81132	17.7358	10.1887	1.50943	5.66038	16.6038	6.41509	4.5283	4.5283	12.0755	9.43396	2.26415	4.90566	12.8302	9.0566
id29	1	22	9	4	87	9	16	0	5	30	8	8	17	17	159	5	4	772	12	0	244	12	106	10	3	7	76	0	0	14	615	0	0	61	1394	14	4	924	177	1455	0	110	9	0	10	405	58	0	9
id290	40	137.358	21.8868	0	43.7736	86.7925	19.2453	14.717	40.3774	140	17.7358	10.1887	57.7358	170.566	15.4717	0.754717	77.7358	321.887	20	10.1887	40.7547	122.642	11.6981	7.92453	53.5849	532.453	19.2453	11.3208	46.7925	191.698	13.2075	0	45.283	513.585	9.43396	10.9434	16.6038	377.358	27.5472	14.717	18.8679	376.604	20.3774	13.2075	16.6038	210.943	38.1132	9.81132	16.9811
id291	14	7.5	5.5	6	14.5	0	13	14	16	3.5	8	13	29.5	11.5	3	25.5	44.5	18	8	13	22	12	3	7.5	13.5	14	18.5	23	8.5	18	11	25.5	6	35	6.5	15	23.5	113.5	15	69	23	98.5	17.5	45.5	17.5	71.5	30	77	10
id292	0	0.617284	0	0	0	0.411523	0	0	0	0.411523	0	0	0	6.79012	0	1.85185	0	0.205761	0	0	1.23457	1.64609	0	0	0	0	0	0	0	1.23457	0.411523	20.1646	0	0	0	0	0	0	0	0	2.05761	0	0	0.617284	0	2.26337	0	0	0
id293	86.4151	52.8302	87.1698	56.2264	75.0943	36.9811	92.4528	114.34	75.8491	54.3396	139.623	101.887	82.2642	22.2642	88.6792	62.2642	138.491	37.3585	60	74.717	114.717	22.6415	53.5849	65.6604	129.057	52.0755	100.755	70.566	146.792	38.8679	60	37.7358	107.17	72.8302	62.6415	76.2264	53.5849	17.7358	54.717	66.0377	74.3396	31.3208	33.9623	80.7547	56.9811	20.3774	50.566	80.7547	25.283
id294	29.434	40.7547	17.7358	30.566	27.9245	18.1132	9.0566	50.9434	27.9245	33.9623	7.92453	43.0189	31.6981	20	16.6038	108.302	19.2453	26.0377	5.66038	26.0377	35.8491	11.3208	7.54717	21.8868	84.1509	22.6415	10.1887	12.4528	82.6415	24.9057	13.5849	0	76.2264	30.9434	7.92453	19.6226	26.0377	22.6415	6.03774	21.8868	30.9434	21.1321	5.28302	14.3396	25.6604	13.9623	6.79245	27.9245	15.0943
id295	0	28.8902	21	0	6.93642	29.0462	23	10	0	9.46821	16	11	0	9	18	0	0	7	28.8902	7	0	0	9.57803	1	0	5	7	11	0	9	15	0	0	5	5	2	9.82659	0	1	4	9.24855	8.67052	1	0	0	0	1	16	6.35838
id296	0	4.5283	6.03774	0.754717	0	1.88679	0	15.8491	3.39623	5.28302	2.64151	10.566	1.88679	0	5.28302	7.16981	0	1.88679	2.26415	6.03774	0	0	1.50943	3.77358	1.88679	3.01887	1.88679	12.4528	0	1.13208	12.8302	0	0	4.15094	2.26415	3.01887	0	0.377358	1.50943	3.39623	0	0.754717	0.377358	4.15094	0	1.13208	0	9.0566	0
id297	4.5283	0.754717	1.88679	3.39623	1.88679	2.26415	3.39623	7.54717	0	2.64151	3.01887	9.0566	0	0.377358	1.13208	0	2.64151	0	4.90566	6.41509	3.39623	0	1.88679	3.39623	3.39623	0	2.26415	5.66038	3.77358	0	2.64151	0	6.41509	0	1.88679	8.67925	4.15094	0	0.754717	10.566	2.64151	0	0	8.67925	6.79245	0	1.50943	12.8302	1.13208
id298	195	12	69.4762	443.714	252	6	87.4286	364.048	199	22	163	765.667	205	3	95.4286	92.9524	205	4	78.4286	269.81	189	2	56	229.952	399	4	39.4286	193.381	282.429	2	84.4286	31	370.952	0	29	188.857	91	0	18	278.952	215	1	11	272.905	122.905	1	14	304	86
id299	491.194	3060.69	671.972	518.056	805.972	840.583	664.944	1198.94	407.194	3465.03	1999.19	1121.36	125.806	1434.33	1254.17	611.111	12.1111	1342.67	688.333	388.111	591.111	678.611	486.111	290.972	1152.36	1929.47	874.444	341.667	1458	1485.33	840.417	103.472	1993.25	815.972	908.389	605	504.889	117.361	879.472	1314.5	200.972	296.528	714.194	1166.89	137.25	80.5556	1001.83	1070.44	27.0833
id3	0	0	0	0	0	0	0	0	0	0	0	0	0	0	0	0	0	0	0	0	0	0	0	0	64	0	0	0	2	0	0	1	0	0	0	0	1	1	155	14	0	8	0	0	0	13	0	0	1
id30	2	0	0	470	51	26	0	0	4	0	6	0	0	0	0	3	0	0	0	0	0	1	0	0	3	0	0	0	0	0	49	0	1	0	1	1	0	0	46	0	0	0	15	0	0	12	83	0	5
id300	0	0	0	0	0	0	0	0.666667	0	0	0	0	0	0	0	90.6667	0	0	0	0	0	0	0	0	0	0	0	0	0	0	0	0	0	0	0	0	0	0	0	0	0	0	0	0	0	0	0	0	0
id301	1.33333	0	0	0	0.666667	0	0	6	0	0	0	10	0	0	0	0.666667	0	0	0	9.33333	7.33333	0	0	1.33333	9.33333	0	0	5.33333	7.33333	0	0	0	16.6667	0	0	4.66667	2.66667	0	0	0	11.3333	0	0	0	2.66667	0	0	0	6.66667
id302	6.33333	9.16667	0.666667	0	13.6667	2.5	1.5	0	6.33333	11.1667	3	0.833333	41.1667	12.5	0.833333	0	60.3333	10	2	1	36	10.6667	0.666667	0	37.3333	20.6667	0.666667	0	25	15.1667	2.5	0	35.1667	29.6667	0.833333	0	9	3	1	0	5.5	3.83333	0.833333	0	2.5	3.83333	1.5	0	6.83333
id303	1.66667	0.833333	8.33333	16.1667	5.33333	0	7.5	75.8333	0.666667	7.5	15	85.6667	0	0	2.5	29.1667	4.16667	0	9.16667	32.5	0	2.5	8.33333	16	2.5	0	17.5	14.6667	1.66667	0	10.8333	55.8333	9.33333	0	3.33333	40.5	0.333333	0	4.16667	43.8333	4.33333	0	0	23.8333	3.33333	0	0.833333	50.3333	0
id304	102	0	5.5	10	70.5	0.5	2	0	43	1.5	0	0	15	0	1.5	0	32.5	0.5	0.5	5	62	0	6.5	5.5	16	0	0	0	17.5	0	0	0	11.5	0	0	10.5	2.5	0	0	6.5	32	0	0	5	26.5	0	0	6	7
id305	0	0	0	0	3.5	0	0	0	3	0	4.5	0	0	0	0	0	6.5	0	0	0	3	0	0	0.5	3.5	0	0	0	3	0	0	0	1.5	0	0	0	0	0	0	0	0	0	0	0	0	0	0	0	0
id306	168.8	42.4	4	56.8	164.8	28	5.6	12.8	132.8	56.8	15.2	29.6	133.6	25.6	4	24.8	604	27.2	1.6	13.6	277.6	18.4	0	22.4	315.2	35.2	7.2	3.2	263.2	24	3.2	30.4	173.6	77.6	2.4	8	92.8	40	8.8	15.2	86.4	48	0	8.8	58.4	24	0	12.8	69.6
id307	25.9259	4.44444	5.18519	22.2222	28.1481	4.81481	8.88889	37.4074	14.8148	3.33333	24.8148	50.3704	8.14815	2.22222	5.55556	22.2222	51.8519	1.48148	5.92593	34.8148	18.5185	0	4.44444	14.0741	36.6667	1.48148	15.9259	12.2222	27.037	1.11111	18.5185	0	35.1852	5.55556	9.62963	31.4815	12.5926	0	5.92593	27.7778	15.5556	0	1.48148	31.8519	12.963	5.18519	2.59259	32.5926	8.88889
id308	6.66667	5	12.5	15.8333	4.16667	10.8333	18.3333	3.33333	0	5.83333	31.6667	35.8333	0	1.66667	16.6667	0	0	5	16.6667	30.8333	5	7.5	13.3333	20.8333	18.3333	0	12.5	36.6667	7.5	0.833333	12.5	0	23.3333	0	7.5	18.3333	5.83333	0	6.66667	0.833333	10	0	2.5	1.66667	10	0	2.5	2.5	0
id309	5.17241	7.93103	3.44828	0	0.344828	18.6207	7.24138	0	2.75862	14.1379	0	0	5.51724	24.1379	0	0	11.7241	61.7241	3.10345	0	11.7241	64.1379	2.06897	0	18.9655	40.3448	0	0	7.58621	45.5172	0	0	8.62069	63.4483	0	0	36.8966	395.172	0	0	11.0345	282.414	1.72414	0	17.2414	265.517	1.03448	0	31.3793
id31	23	59	4	30	18	14	18	12	6	4	14	357	132	158	7	52	117	0	34	716	190	21	47	86	190	0	24	4	38	8	20	0	32	1	46	134	413	20	151	87	227	15	6	0	301	40	164	0	58
id310	0.651466	0	0	0	0.325733	0	0	0	0.651466	0	0	0	1.62866	0	0	0	3.90879	0	0	0	3.25733	0	0	0.977199	3.58306	0	0	0	2.60586	0	0	0	0.977199	0	0	0	0	0	0	0	1.62866	0	0	0	0	0	0	0	0
id311	0	0	0	0	0	0	0	0	0	0	0	0	0	0	0	0	0	0	0	0	0	0	0	0	0	0	0	0	0	0	0	0	0	0	0	0	0	0	0	0	0	0	0	0	0	0	0	0	0
id312	36.6667	0	0	0	30	0	0	0	73.3333	0	0	0	1.66667	0	0	0	296.667	0	0	0	15	0	0	0	355	0	1.66667	0	0	0	0	0	3.33333	0	23.3333	0	111.667	8.33333	0	0	0	0	0	0	0	0	0	0	0
id313	16.6667	0	0	8.33333	5	0	1.66667	1.66667	10	0	1.66667	11.6667	25	0	1.66667	1.66667	6.66667	0	1.66667	26.6667	11.6667	1.66667	5	3.33333	35	0	0	108.333	6.66667	0	6.66667	0	13.3333	0	6.66667	31.6667	1.66667	0	0	1.66667	13.3333	0	1.66667	11.6667	21.6667	0	10	10	10
id314	1.66667	10	3.33333	0	0	1.66667	0	0	0	0	0	0	0	1.66667	0	0	3.33333	0	1.66667	0	0	1.66667	0	0	0	0	0	0	8.33333	3.33333	0	0	5	3.33333	0	0	3.33333	1.66667	0	0	0	3.33333	0	0	1.66667	1.66667	3.33333	0	0
id315	3.33333	0	0	0	0	0	0	0	0	0	0	0	0	0	0	6.66667	0	0	0	1.66667	5	0	0	138.333	0	0	0	0	0	0	0	0	0	0	0	1.66667	0	1.66667	1.66667	0	0	0	0	13.3333	0	1.66667	0	0	0
id316	0	0	0	0	0	0	0	0	0	0	0	1.66667	0	0	0	3.33333	0	0	0	11.6667	0	0	0	0	0	0	0	0	0	0	0	0	0	0	0	0	0	0	0	0	0	0	0	0	0	0	0	0	0
id317	0	0	0	0	0	0	0	0	0	0	0	0	0	0	1.66667	0	0	0	1.66667	1.66667	0	0	0	0	0	0	0	15	0	0	1.66667	0	0	0	0	11.6667	0	0	1.66667	0	0	1.66667	0	0	1.66667	0	0	0	5
id318	510	35	0	0	115	11.6667	18.3333	0	123.333	36.6667	11.6667	1.66667	166.667	53.3333	0	0	90	21.6667	0	5	120	20	0	0	151.667	65	3.33333	0	91.6667	46.6667	3.33333	0	126.667	30	0	0	70	13.3333	1.66667	5	100	11.6667	3.33333	0	90	15	0	0	26.6667
id319	2.85714	31.4286	684.286	0	1.42857	14.2857	175.714	15.7143	4.28571	55.7143	238.571	11.4286	22.8571	4.28571	115.714	8.57143	38.5714	2.85714	97.1429	0	0	10	111.429	2.85714	8.57143	10	257.143	21.4286	7.14286	15.7143	84.2857	0	1.42857	5.71429	78.5714	30	0	1.42857	12.8571	0	0	8.57143	37.1429	0	0	4.28571	50	14.2857	88.5714
id32	5	0	0	969	12	40	2	0	4	3	5	5	14	0	4	122	73	109	0	146	229	2	39	148	48	1	6	0	17	2	5	0	2	2	27	83	6	9	50	850	0	0	28	1	97	4	125	0	19
id320	541.429	4507.14	7860	311.429	382.857	5765.71	2360	3342.86	630	4068.57	4251.43	1960	5684.29	3025.71	26048.6	808.571	9344.29	607.143	30395.7	397.143	84.2857	1782.86	37018.6	617.143	877.143	1005.71	14097.1	1277.14	425.714	1484.29	7104.29	0	74.2857	1065.71	5172.86	3845.71	82.8571	170	781.429	1434.29	84.2857	108.571	2288.57	2622.86	212.857	244.286	4878.57	9597.14	3140
id321	358.571	374.286	2237.14	660	154.286	318.571	1481.43	710	328.571	285.714	1174.29	802.857	1158.57	155.714	1755.71	1785.71	2100	54.2857	1954.29	1498.57	44.2857	242.857	1912.86	1377.14	580	78.5714	2560	2814.29	261.429	134.286	354.286	185.714	11.4286	64.2857	435.714	3598.57	47.1429	38.5714	395.714	594.286	71.4286	98.5714	378.571	1185.71	87.1429	51.4286	647.143	3952.86	1520
id322	0	22.8571	0	11.4286	1.42857	15.7143	2.85714	0	0	2.85714	1.42857	0	0	48.5714	2.85714	598.571	1.42857	1.42857	7.14286	0	0	0	0	215.714	0	7.14286	1.42857	0	0	0	0	0	1.42857	0	0	1.42857	0	0	0	0	0	0	0	12.8571	0	0	2.85714	0	0
id323	1.42857	360	7.14286	1785.71	0	67.1429	0	508.571	0	31.4286	10	11.4286	8.57143	61.4286	28.5714	2.85714	15.7143	30	1.42857	18.5714	2.85714	0	7.14286	1.42857	2.85714	12.8571	0	2.85714	4.28571	7.14286	0	0	11.4286	1.42857	1.42857	0	0	5.71429	0	0	0	2.85714	4.28571	0	0	95.7143	12.8571	1.42857	0
id324	0	0	0	0	0	0	0	0	0.294118	0	0	0	0	0	0	0	0	0	0	0	0.294118	0	0	0	0.294118	0	0	0.588235	0	0	0	0	0	0	0	0	0	0	1.17647	27.0588	0.294118	0	0	0	0	0	1.47059	10.5882	0
id325	3.82353	0	0	0	2.64706	0	0	0.294118	1.47059	0	0.294118	0.588235	0.294118	0	0	0	1.47059	0	0	0	1.76471	0.294118	0	4.70588	0	0	0	0.588235	0.882353	0	0	0	2.64706	0	0	0	0	0	0.294118	0.882353	0.294118	0	0.588235	0	0.588235	0	1.47059	0	0
id326	0	0.588235	22.9412	0.294118	0	1.17647	0	0	0	0	0.294118	0.294118	0	7.64706	1.17647	0	0	2.35294	1.47059	0.588235	0.294118	15	0.588235	0	0	3.23529	1.17647	0	0.588235	0	0.294118	0	0.882353	1.76471	0	0.294118	0	3.23529	0	0	0	2.64706	0	0	0	0.882353	0	0	0
id327	3.82353	0	0	0	3.52941	0.294118	0.294118	0	8.52941	0	0.294118	0	8.52941	0	0	0	1.47059	0.294118	0	0	1.76471	0	0	0	1.76471	0	0.294118	0.588235	4.41176	0	0	0	0.294118	0	0	0	11.1765	0	0	2.35294	14.4118	0	0.294118	0	7.64706	0	0	0	22.3529
id328	1.17647	12.3529	19.4118	0.882353	0	26.1765	2.64706	0	0	9.11765	8.82353	4.11765	0.588235	9.41176	9.11765	0	0.294118	5	11.7647	0	5.58824	0	8.23529	0	0.588235	5	0	1.17647	2.35294	4.70588	0.294118	0	0	4.11765	1.17647	0.294118	0.882353	29.7059	0.882353	0	0	14.1176	2.64706	0	0	8.23529	3.82353	4.41176	1.17647
id329	2.05882	0	10.5882	2.35294	1.47059	0	6.76471	0.294118	0.588235	0	29.1176	1.17647	0.588235	0	1.47059	0.294118	0	0	0.294118	5.29412	0.294118	0	2.05882	0.294118	1.76471	0	1.47059	0.588235	2.35294	0	0	0	2.64706	0.588235	0	0	0.294118	0	0	3.82353	0.882353	0.294118	1.17647	13.5294	0	0	0	0	0.882353
id33	161	95	174	663	226	118	194	652	186	40	8	2720	76	9	88	314	58	79	84	262	63	12	90	645	158	138	55	54	93	98	256	0	89	29	74	271	112	254	115	310	70	52	151	115	496	103	77	12	644
id330	0.294118	0.588235	0	0	0	1.17647	0.294118	0	0	0.294118	0.588235	0	0	0.294118	0.588235	0	0	1.17647	0.882353	0	0	1.17647	0.294118	0	0	1.47059	0	0	0.588235	0.294118	0	0	0.294118	4.70588	0	0	0	1.47059	0	0	0	3.23529	0	0	0	4.70588	0	0	0.294118
id331	2.35294	10	30.8824	0.294118	0	9.41176	0.882353	2.94118	2.35294	9.11765	4.11765	3.52941	0.294118	2.35294	1.76471	0	0.588235	2.64706	1.17647	0	1.17647	4.41176	1.47059	0	0	7.35294	0.588235	0.294118	2.94118	5.58824	0	0	0.588235	5.58824	0	1.17647	0	0.882353	0	14.7059	0.588235	0	0	0	0.294118	2.05882	1.47059	0.294118	1.17647
id332	0	0	0	0	0	0	0	0	0	0	0	0	0	0	0	0	0	0	0	0	0	0	0	0	0	0	0	0	0	0	0	0	0	0	0.294118	0	0.588235	0	0.294118	0	1.76471	0	0	12.3529	0.294118	0	0.294118	0	0
id333	225.556	63.3333	770	1517.78	148.889	53.3333	378.889	1528.89	224.444	74.4444	393.333	1832.22	370	45.5556	243.333	2114.44	896.667	7.77778	154.444	1206.67	102.222	22.2222	146.667	2593.33	536.667	16.6667	656.667	2312.22	111.111	11.1111	150	1147.78	2.22222	56.6667	254.444	3523.33	25.5556	45.5556	96.6667	2875.56	48.8889	60	117.778	3363.33	31.1111	32.2222	244.444	3001.11	258.889
id334	0	0	0	7.77778	0	0	1.11111	1.11111	0	0	1.11111	43.3333	0	0	0	7.77778	0	0	0	8.88889	0	0	0	1.11111	0	0	1.11111	21.1111	0	0	10	0	0	0	1.11111	24.4444	0	0	0	0	3.33333	0	4.44444	0	2.22222	2.22222	2.22222	3.33333	0
id335	654.444	118.889	643.333	3182.22	511.111	73.3333	533.333	3258.89	585.556	120	423.333	5306.67	785.556	27.7778	387.778	3536.67	1694.44	15.5556	347.778	2114.44	474.444	275.556	334.444	5705.56	2057.78	40	1317.78	5198.89	786.667	34.4444	598.889	12486.7	856.667	234.444	741.111	6981.11	253.333	125.556	333.333	9594.44	527.778	148.889	228.889	10608.9	414.444	102.222	770	9091.11	437.778
id336	1.11111	0	0	0	0	0	0	5.55556	0	0	0	6.66667	3.33333	0	0	0	3.33333	0	0	3.33333	1.11111	0	0	0	2.22222	0	0	22.2222	0	0	0	0	0	0	0	8.88889	0	0	0	101.111	0	0	0	0	0	0	5.55556	1.11111	1.11111
id337	96.6667	0	0	12.2222	76.6667	0	8.88889	6.66667	44.4444	0	8.88889	31.1111	42.2222	0	0	22.2222	133.333	0	0	60	106.667	5.55556	0	53.3333	258.889	0	14.4444	60	136.667	0	6.66667	0	36.6667	12.2222	15.5556	66.6667	71.1111	3.33333	4.44444	221.111	170	5.55556	14.4444	25.5556	105.556	2.22222	45.5556	7.77778	63.3333
id338	0	0	0	26.6667	1.11111	0	2.22222	5.55556	0	0	2.22222	26.6667	1.11111	0	7.77778	1.11111	3.33333	0	0	85.5556	1.11111	0	2.22222	65.5556	4.44444	0	33.3333	55.5556	2.22222	0	16.6667	0	0	0	24.4444	126.667	4.44444	0	0	103.333	0	2.22222	3.33333	103.333	1.11111	3.33333	4.44444	31.1111	1.11111
id339	1.3587	0.108696	5.81522	1.03261	1.1413	0.108696	2.66304	0.48913	1.63043	0.108696	7.77174	1.79348	1.08696	0	1.08696	1.52174	2.06522	0.108696	0.326087	4.94565	1.25	0.271739	0.380435	0.271739	2.44565	0.163043	2.06522	1.63043	1.79348	0.108696	0.815217	0	0.380435	0.326087	3.6413	0.76087	3.04348	0.923913	2.88043	0.815217	5.43478	0.982609	7.6087	0	1.46739	1.57609	0.869565	2.01087	2.82609
id34	8	0	0	0	3	0	0	0	2	0	0	0	7	0	0	0	4	0	0	0	7	0	0	0	0	0	0	0	2	0	0	0	5	0	0	0	0	0	1	0	0	0	2	0	2	0	11	0	2
id340	1.63043	0	0	0.706522	0.652174	0	0	0	0.815217	0	0.0543478	0	0	0	0	0	0.652174	0	0	0	0.48913	0	0	0	1.1413	0	0	0	0.217391	0	0	0	0.217391	0	0.0543478	0	3.58696	0	0.0543478	0	2.3913	0	0	0	12.1196	0	0	0	2.11957
id341	10.9239	16.3587	44.0217	3.53261	13.587	25.4348	32.2826	0.0543478	11.5761	17.5543	35.1087	1.46739	9.40217	9.29348	5.59783	24.837	7.98913	8.69565	4.23913	65.9239	15.1087	7.17391	1.68478	5.86957	5.16304	7.3913	5.16304	0.923913	17.663	5.70652	6.68478	0	0.543478	21.6848	13.1522	0	20.6522	36.3587	10	0.0543478	14.2935	41.413	12.8261	0	40.9783	27.337	4.29348	0.108696	31.1413
id342	39.4565	8.75	26.1413	53.0978	41.6848	6.90217	42.8804	61.9022	48.4239	6.95652	36.4674	55.6522	56.1413	5.27174	18.4239	12.8804	43.0978	4.23913	12.0109	40.7065	25.7609	6.3587	5.81522	23.3696	37.8804	8.09783	40.8696	54.2935	16.25	6.3587	70.6522	0.217391	12.7717	28.587	58.3696	39.7826	87.5543	10.6522	35.9783	72.8261	99.0217	13.2065	35.7609	95.7065	39.6739	10.5435	43.75	28.3152	24.4565
id343	561.739	148.696	140.815	200.489	643.913	140.761	683.696	311.413	707.826	158.696	466.467	346.848	723.478	96.4674	211.304	282.826	385.163	70.163	157.609	516.63	357.12	113.533	94.2935	215.598	423.913	101.957	473.587	434.728	361.957	99.2935	815.87	0.0543478	185.38	363.261	683.696	216.848	1021.3	133.641	969.185	302.717	917.391	244.837	731.359	72.337	1007.88	176.739	794.837	74.837	670.489
id344	1.90217	0	0.108696	2.06522	3.47826	0	0.217391	0	4.40217	0	0.271739	0.326087	0.326087	0	0	0.271739	0	0	0	0.978261	0.434783	0.0543478	0	0.0543478	0.434783	0	0.108696	0	0.0543478	0	0.543478	0	0	0.0543478	1.3587	0	28.6957	0.108696	0.706522	0.434783	38.1522	0.163043	0.48913	0	22.3913	0.0543478	0.326087	0.0543478	0.217391
id345	0.108696	0.0543478	17.1739	0.434783	0.108696	0	1.1413	0.0543478	0	0	0.869565	0.434783	0.380435	0.0543478	0	0.0543478	0.163043	0	0.163043	0.108696	0.108696	0	0.0543478	0	0.0543478	0.0543478	0.271739	0.48913	0	0.0543478	0.0543478	0	0	0	0.217391	0.217391	0.217391	0.0543478	0.271739	0.217391	1.30435	0.108696	0.217391	0	0.108696	0.108696	0	0	0.108696
id346	0	0	0	0.48913	0	0	0	6.19565	0	0	0	2.01087	0	0	0	0	0	0	0	0	0	0	0	0	0	0	0	0	0	0	0.0543478	0	0	0	0	0.108696	0.0543478	0	0	0.108696	0.108696	0	0	0	0	0	0	0	0
id347	1.03261	147.772	0	0	0.380435	132.337	2.11957	3.96739	0.76087	129.62	3.36957	0.273913	0.217391	138.424	36.413	0.108696	0.217391	129.728	15.0543	0.0543478	9.45652	394.239	4.67391	0.0543478	0	237.337	0.652174	0.326087	5.97826	165.543	13.913	0	28.6413	52.7717	0.543478	0	0.217391	2.55435	0.815217	0.0543478	0.108696	5.38043	3.26087	0	0.163043	9.56522	0.217391	0.652174	4.51087
id348	1.3587	7.01087	0.0543478	1.03261	1.52174	11.7391	2.66304	2.17391	1.52174	1.41304	1.41304	4.78261	3.36957	0.869565	2.55435	0.978261	3.47826	0.652174	1.84783	5.38043	1.30435	4.8913	2.88043	0.923913	2.98913	1.08696	2.06522	3.20652	0.326087	0.978261	1.57609	0	0.163043	1.46739	1.08696	1.25	2.88043	0.48913	2.33696	6.08696	3.09783	1.3587	1.25	0.76087	3.31522	0.597826	0.380435	2.55435	0.380435
id349	0.163043	0	0	0	0.76087	0	0	0	0.597826	0	0	0	0	0	0	0	0.48913	0	0	0.163043	0.326087	0	0	0	0	0	0	0	0	0	0	0	0	0	0	0	0.271739	0	0.108696	0	6.3587	0	0.0543478	0	4.02174	0	0	0	1.46739
id35	1	0	0	4	25	0	0	65	162	0	0	2235	4	0	0	7	0	0	0	7	0	0	0	13	8	0	0	10	10	0	0	0	9	0	0	0	13	0	0	0	12	0	2	0	34	0	10	0	112
id350	35	9.83696	39.1848	43.3152	31.9022	6.73913	42.0652	34.837	24.2391	7.3913	44.7283	37.337	80.4348	4.56522	28.0435	9.18478	62.0109	5.43478	26.7935	19.1848	21.9022	8.6413	13.3152	25.6522	33.1522	7.28261	51.8478	20.9783	33.75	8.15217	64.4565	0	22.2826	26.1957	83.913	14.3478	21.3043	12.337	27.8261	23.1522	30.7609	13.6957	37.0652	7.77174	17.3913	16.4674	27.5543	14.5652	42.4457
id351	0.217391	2.28261	0	0.108696	0	3.96739	0.108696	0.0543478	0.108696	2.5	0.326087	0.108696	0.108696	3.20652	3.8587	0.108696	0.326087	0.163043	2.82609	0.163043	0.0543478	0.163043	2.28261	0	0.163043	0.0543478	0.0543478	0.108696	0	0.271739	1.19565	0	0.271739	0.108696	0.380435	0	0.217391	0	0.271739	0	0.0543478	0.0543478	0.326087	0	0	0.271739	0.326087	0	0.0543478
id352	3.47826	4.45652	35.9783	10.4891	1.19565	2.01087	11.087	2.88043	2.82609	4.40217	21.9565	6.03261	5.54348	1.08696	6.63043	0.815217	5.27174	2.11957	6.19565	1.68478	1.57609	0.380435	3.20652	4.29348	3.53261	1.68478	3.15217	4.02174	3.96739	1.90217	3.42391	0	0.0543478	1.57609	2.11957	3.36957	2.71739	0.543478	3.36957	2.6087	3.09783	2.01087	10.8152	0.76087	2.93478	4.13043	1.90217	1.19565	7.93478
id353	0	0	0	0	0	0	0	0	0	0	0	0.0543478	0	0	0	0	0	0	0	0	0	0	0	0	0.271739	0	0	0	0.48913	0	0	0	0.76087	0	0	0	0.0543478	0	0	0	0.48913	0	0	0.0543478	0	0	0	16.6304	0
id354	165.054	810.761	35.9239	13.6413	110.326	850.272	267.663	10.7065	98.0978	661.793	237.554	58.9674	52.7174	1018.8	106.793	8.8587	77.5543	1451.85	65.7065	43.2609	765.435	948.152	10.3261	3.8587	312.717	1126.03	50.9783	45.8696	923.967	1252.5	115.652	0	1108.64	984.946	318.478	2.28261	37.1739	1474.89	178.37	13.587	33.3696	1312.55	274.185	7.66304	91.087	1359.46	91.6304	1.84783	133.859
id355	48.6413	133.207	23.3696	102.283	33.2065	167.337	11.7935	144.674	21.3587	194.728	20.8152	85.4891	8.8587	141.196	6.68478	11.9565	17.7717	32.7717	5.48913	50.3804	24.4565	88.5326	4.61957	103.967	60.1087	36.7391	13.913	52.0109	24.5652	46.5217	4.83696	0	69.5652	11.25	7.66304	67.0652	19.3478	3.47826	5.1087	50.0543	29.3478	2.71739	11.3043	36.413	19.5652	4.02174	12.1196	3.09783	14.7283
id356	0	0	0.380435	28.9674	0	0	0	5.05435	0	0	0	15.4891	0	0	0	0.0543478	0	0	0	6.95652	0	0	0	6.95652	0	0	0	8.26087	0	0	0	0	0	0	0	12.9348	0	0	0	9.07609	0	0	0	1.19565	0	0	0	7.88043	0
id357	14.5109	3.8587	139.457	166.141	4.29348	1.41304	39.6739	117.446	5.38043	1.1413	94.7826	166.196	5.81522	3.80435	25.0543	184.457	10.3804	0.815217	16.5761	86.7391	3.36957	2.11957	19.1848	349.565	17.5543	0.706522	58.587	78.9674	4.56522	0.271739	16.8478	130.543	14.837	1.1413	19.5652	82.5	3.20652	0.706522	3.47826	60.8696	3.75	1.19565	10.1087	87.8804	3.80435	1.08696	6.30435	19.5652	18.8587
id358	0	0	12.1739	0.0543478	0	0	0.108696	0	0	0	0.326087	0.0543478	0.0543478	0	1.1413	0	0.0543478	0	0.380435	0.815217	0.0543478	0	0.380435	10.9239	0	0	0.923913	0.978261	0.0543478	0	2.01087	0	0	0	1.57609	4.83696	0	0	0	0.48913	0.108696	0.108696	0	1.03261	0.108696	0.0543478	0.217391	0	0.0543478
id359	2.71739	12.8804	8.09783	12.2826	1.08696	7.71739	13.3152	1.03261	1.63043	11.5217	15.163	4.45652	2.88043	4.18478	4.78261	7.22826	4.94565	1.95652	3.36957	13.0978	2.5	1.95652	4.23913	28.587	6.3587	2.6087	6.95652	5.38043	4.07609	2.28261	3.42391	2.28261	6.79348	3.75	4.51087	6.63043	3.53261	0.815217	1.46739	3.26087	8.04348	2.01087	2.93478	7.77174	5.76087	2.5	2.98913	8.20652	3.42391
id36	0	3	7	89	47	1	154	0	2	9	182	0	6	17	77	0	7	34	8	0	2	4	4	0	22	6	8	0	14	21	10	0	9	1	248	0	3	1	1499	0	0	0	14	0	1	15	72	10	3
id360	33.6957	7.44565	6.08696	265.272	35.7609	7.06522	15.2717	167.717	11.087	8.91304	20.3261	93.913	17.1196	4.07609	4.67391	207.554	18.75	1.68478	4.40217	163.967	20.8696	5.32609	2.88043	45.8152	50.7065	1.68478	16.0326	90.3261	38.4783	1.19565	11.1413	107.989	68.6957	8.15217	15.7065	96.8478	14.1304	4.02174	8.58696	57.0652	23.3152	3.69565	10.163	67.8804	16.1957	5.16304	8.31522	231.141	12.1739
id361	0.217391	0.706522	0.271739	1.46739	0	0.0543478	0	0.0543478	0.108696	0.597826	1.1413	0	0	0.597826	0.217391	0.108696	0.0543478	0.163043	0.217391	3.91304	0.163043	0	0.108696	10.8152	0.217391	0.380435	0.217391	0	0.163043	0.0543478	0.217391	0	0.163043	0.869565	0.0543478	0	0.0543478	0.163043	0	0	0	0.434783	0	1.03261	0	0.434783	0.108696	0.217391	0.271739
id362	0.978261	0.217391	5.16304	1.90217	0.543478	0.0543478	2.77174	0.0543478	0.217391	0	1.68478	0.380435	0.326087	0	0.271739	0.108696	0.76087	0	0.217391	0	0.163043	0.163043	0.163043	0	2.55435	0.0543478	18.3152	0.108696	0.869565	0	2.01087	0	2.93478	0	3.09783	0.271739	0	0	0.706522	0.0543478	0.0543478	0.108696	0.380435	0	0.108696	0.0543478	1.1413	0	1.63043
id363	0.706522	0.217391	15.2717	0.652174	0.108696	0	2.5	0.923913	0.0543478	0	3.42391	4.13043	0	0	1.46739	1.08696	0.108696	0	1.08696	2.88043	0.108696	0.163043	1.84783	16.0326	0.163043	0	0.923913	2.77174	0.706522	0	0.978261	0	0.271739	0.217391	1.1413	2.98913	1.90217	0.217391	0.597826	3.47826	1.68478	0.48913	0.923913	14.4022	0.543478	0.108696	0.76087	3.69565	0.0543478
id364	2.98913	0.217391	0	6.90217	1.03261	0	0.108696	12.663	0.76087	0.0543478	0	9.61957	0.48913	0	0	1.19565	0.923913	0	0	5.38043	0.652174	1.03261	0	5.54348	11.7935	0	0.434783	6.68478	4.07609	0.0543478	0.0543478	0	25.7065	0.271739	0.108696	17.3913	0.76087	0.0543478	0.0543478	4.45652	3.36957	0.163043	0.0543478	0.48913	0.326087	0.108696	0.326087	1.63043	0.163043
id365	13.6413	0.108696	23.3696	2.22826	6.79348	0	29.2935	0.217391	3.15217	0.163043	37.7717	0.706522	17.1739	0	2.22826	1.1413	36.087	0.108696	1.46739	4.29348	5.92391	0.869565	1.19565	0.326087	10.6522	0.217391	17.0652	0.978261	12.5543	0.380435	8.04348	0	12.0109	5.38043	10	0.271739	2.98913	4.23913	5.81522	0.0543478	6.79348	5.16304	12.5543	0	3.42391	8.75	3.47826	0.217391	22.7717
id366	0.108696	0	0	22.8261	0.0543478	0	0	1.08696	0	0	0	4.13043	0.0543478	0	0	3.47826	0	0	0	5.05435	0.0543478	0	0	2.82609	0.271739	0	0	3.6413	0	0	0.0543478	0	0	0	0	3.96739	0.0543478	0	0	0.543478	0.0543478	0	0	0.163043	0.0543478	0	0.0543478	1.46739	0
id367	3.09783	1.79348	30.4891	20.2174	0.326087	0.652174	9.83696	0.434783	0.108696	7.11957	16.1957	6.63043	0.815217	1.95652	6.19565	6.73913	0.923913	0.652174	3.15217	3.6413	0.217391	0.0543478	3.53261	9.29348	0.76087	1.19565	10.2717	5.38043	0.217391	0.869565	1.46739	0	0.217391	0.434783	0.48913	5.86957	0.108696	0.108696	0.923913	1.03261	0.163043	0.271739	2.22826	0.978261	0.217391	0.543478	0.652174	2.5	3.09783
id368	0.0543478	0.271739	0	4.78261	0.108696	0	0.217391	0.217391	0	0	0.163043	0.652174	0.0543478	0.0543478	0	0.434783	0.217391	0.0543478	0	0.978261	0	0	0.108696	1.41304	0	0	0.0543478	0.271739	0.0543478	0	0	0	0.0543478	0	0	1.03261	0	0	0	0.217391	0	0.0543478	0.0543478	8.91304	0	0	0	0.108696	0.0543478
id369	0.543478	0.0543478	15.5978	0.0543478	0.108696	0	5.92391	0	0	0	15.163	0.0543478	0.0543478	0	2.3913	0	0.163043	0	2.22826	0	0	0	1.19565	0	0.163043	0	3.04348	0	0	0	0.923913	0	0	0	1.90217	0	0	0	0.978261	0	0	0	0.869565	0	0	0.108696	0.652174	0	0.434783
id37	1	153	8849	0	54	122	9343	21	0	348	12986	0	61	360	4010	3	2	35	6781	30	0	34	5687	17	8	280	3062	0	6	572	1736	0	26	378	4624	271	3	26	57	12	7	15	162	4	2	143	835	0	14
id370	1.84783	17.0652	5.81522	13.75	1.1413	12.4457	3.6413	0.48913	0.869565	7.77174	6.25	7.66304	2.55435	7.71739	3.20652	4.67391	2.5	2.66304	4.07609	8.15217	0.76087	10.8152	1.73913	117.174	1.03261	2.17391	1.1413	11.5761	1.03261	5.48913	3.04348	0	0.217391	5.32609	3.80435	7.98913	4.13043	1.41304	1.57609	1.52174	2.22826	2.98913	3.36957	17.9891	4.67391	4.45652	2.22826	8.42391	4.56522
id371	0.0543478	0	0.108696	2.6087	0	0.0543478	0.108696	0	0	0	0.217391	0.108696	0	0	0.326087	0	0	0	0.108696	0.108696	0.0543478	0	0.271739	0.0543478	0.163043	0	0.271739	0.380435	0.543478	0	0.163043	0	0.815217	0	0.108696	0.706522	0	0	0.108696	0.0543478	0	0	0	0	0.0543478	0	0.543478	9.61957	0.163043
id372	0.597826	0	1.46739	0	0.543478	0	0.76087	0.108696	0.0543478	0	2.5	0.108696	0.543478	0	0.597826	0.271739	1.41304	0.0543478	0.652174	0.706522	0.326087	0	0.597826	0.163043	0.326087	0.108696	1.79348	0	0.163043	0.108696	1.03261	0	0.0543478	0.271739	0.652174	0	0	0.163043	0.326087	0	0.0543478	0.108696	0.76087	0	0	0.163043	0.163043	0	1.03261
id373	0.108696	0.434783	3.42391	0	0.0543478	0.108696	0.0543478	0	0.0543478	0.48913	0.597826	0.0543478	0.0543478	0.0543478	0.108696	0.380435	0.108696	0	0.434783	0.380435	0	0.108696	0.217391	0.326087	0	0.0543478	1.30435	0.0543478	0.0543478	0.108696	3.04348	0	0.163043	0.0543478	2.3913	0.543478	0	0	0.380435	0.163043	0	0	0.0543478	0	0	0	0.434783	0	0
id374	0	0	0	1.68478	0.0543478	0	0.0543478	0.271739	0	0	0.380435	1.68478	0	0	0	61.25	0.108696	0	0	5.48913	0	0.0543478	0	0.597826	0.163043	0	0.652174	1.73913	0	0	0.0543478	0	0	0	0.0543478	2.06522	0	0	0.0543478	0.271739	0	0	0	0.326087	0	0	0	3.58696	0.163043
id375	0.815217	0.815217	0.434783	0.869565	0.815217	0.706522	1.41304	0.597826	0.326087	0.706522	1.63043	0.543478	0.217391	0.271739	0.326087	0.706522	0.706522	0.217391	0.434783	3.47826	1.03261	0.217391	0.326087	3.42391	4.45652	0.163043	4.67391	0.380435	1.79348	0.163043	3.15217	0	2.3913	0.217391	6.79348	1.95652	0.923913	0.217391	0.76087	0.271739	2.44565	0.326087	1.57609	180.489	0.978261	0	1.03261	0.217391	0.380435
id376	0.271739	0.0543478	12.337	3.69565	0.271739	0	4.40217	5.21739	0.434783	0.271739	2.55435	1.63043	0.380435	0	1.03261	0.271739	0.978261	0.0543478	0.48913	4.02174	0.0543478	0.0543478	0.597826	2.01087	0.76087	0.163043	0.706522	2.6087	0.108696	0	0.108696	0	0	0.271739	0.434783	2.01087	0	0	0.0543478	1.68478	0.0543478	0.108696	0.380435	1.90217	0	0	0.108696	16.9565	0.48913
id377	0.380435	1.41304	0	0	0.0543478	0.543478	0.706522	1.52174	0	0.326087	0.326087	1.63043	0	0.869565	1.19565	0	0.163043	0.326087	0.271739	0	0.380435	2.71739	0.163043	0	0.48913	0.48913	0.76087	0.48913	0.48913	0.597826	0.271739	0	1.19565	1.90217	0.326087	0	0	0.706522	0.0543478	0	0.0543478	2.11957	0.108696	0	0.0543478	2.66304	0	1.90217	0.434783
id378	15.163	10.9783	116.087	167.174	5.38043	7.3913	30.9783	293.098	18.2065	11.8478	57.7717	153.913	19.6196	5.16304	39.2935	76.3043	34.1304	2.98913	46.0326	39.1304	7.77174	2.71739	18.5326	111.033	33.6957	5.32609	19.9457	79.1304	12.6087	5.1087	7.6087	0	8.09783	7.11957	12.337	63.8587	8.20652	2.82609	5.48913	103.587	9.67391	3.6413	6.1413	203.533	9.29348	3.42391	7.33696	67.337	22.6087
id379	142.4	11.6	8.4	0.4	52.4	23.2	18	1.2	89.2	31.6	18	1.2	57.2	22.8	1.2	4.8	71.6	6.4	4	20	70	16.8	4.8	0.4	96.4	16.4	26	2.4	72.8	8.8	12.4	0	45.2	20.8	4	5.6	108.4	2	27.2	6.4	68.4	6.8	42.8	0	116.8	6.8	66.4	3.2	136
id38	31726	14271	1010	4206	19248	6495	2611	314	22654	10177	666	6228	34247	14196	9914	3431	29232	15795	38477	9777	43968	5742	6149	10543	18026	12247	128	9612	8810	28475	682	21832	22917	9633	7612	29139	23731	7128	6481	47826	34566	5872	21885	28233	33622	5325	9464	18642	8474
id380	128.8	0	0	0	89.6	0	4.8	0	105.6	0	9.2	0	69.6	0	0	0	38.4	0	0	3.6	78.8	1.6	0	1.2	47.2	0	9.6	0	61.2	0	1.6	0	24	0.8	3.6	0	687.6	0.8	1.6	8.4	259.6	0.4	2.4	0	741.2	0.4	0.8	0	476
id381	60	74.8	0	1.2	10	65.6	36.8	8.4	15.6	155.2	38.8	12	5.2	111.2	8.8	12	20	49.6	2.4	14.8	44	80.4	4	2	30	148.8	14.4	12.8	44.4	66	38	0	45.2	97.6	10.4	14.8	28	110	12.8	3.2	31.2	97.6	34	47.6	13.2	121.2	7.6	21.6	55.2
id382	189.2	6.8	0	1.6	176.8	4	12.8	0.4	144	13.6	10.4	1.2	272	8.8	0.4	0	253.6	2	0.8	16.8	314.8	12	1.2	0.8	295.2	14	5.6	0	240.4	8.8	16.4	0	343.6	23.6	13.6	1.2	163.6	19.2	8	13.2	186	20	14.8	14.8	158.4	30.4	7.2	15.2	134.8
id383	15.2	0	24.4	0	14.8	0	0.4	0	8	0	4	0	54.8	0	0	0	38.8	0	0	4.4	41.2	1.6	0.4	0	50.8	0	0.4	0	21.6	0	0	0	32.4	0.8	2	0	44	0.8	0	0	94.4	0	2	0	70	0	1.6	0	38.4
id384	273.6	24.4	537.6	17.6	217.2	44	273.2	0.8	71.6	41.2	537.2	6	139.6	54.4	100.8	6.8	98	11.6	69.6	10.8	171.2	23.6	81.6	24.4	69.6	30.4	215.6	29.6	106	17.2	118	0	87.6	66.8	114.8	14	412.8	8	630.4	6.8	904.8	26	508.8	80.4	531.6	38	1020.8	14.8	1037.6
id385	0.4	0.4	0	2.8	0.8	0	1.2	16	0.4	2.4	0.4	11.2	1.6	0	0.8	468	1.2	0.4	0	32.4	0.4	0	0	1.6	0.4	0	4	42.4	0	0	0.8	0	0	0.4	0.4	102.8	4	0	2.8	8.4	4.8	0.8	0	20.8	2.8	0	7.6	3.2	0
id386	66.8	2.8	0	0	5.6	0.8	4.8	0	4.4	29.2	7.2	0	8.8	5.2	0	0	6.8	1.6	0	0	11.6	2.8	0	0	2.4	24.8	3.2	0	3.2	8.4	4.8	0	3.2	7.6	1.6	0	55.6	5.6	2	0	64.8	2.8	1.2	0	20	2	0.4	0.4	69.6
id387	13.6	114.4	0	0	0	25.2	24	0.4	0	953.2	34.8	0	0	169.6	0.8	0	0	41.6	0	0	4.8	41.2	0	0	0	604.8	11.6	0	4.4	341.2	6.4	0	0.4	95.2	1.2	0	0	22.4	0	0	0	20.4	0	0	0	24.8	0	0	31.6
id388	0	70.8	0	0	1.2	87.6	1.2	2.8	1.6	216	2.4	0	2	66.4	4	0	0	17.6	0.8	0	6.4	36.4	1.2	0	0	41.6	0.4	0.4	2	29.2	7.6	0	2	62	0.4	0.4	0	3.2	4.8	0.4	0	2	14.8	0	0	1.2	14.4	0	0.8
id389	20.4	2.4	6	12.8	81.6	0.4	73.6	11.6	73.2	4	72.4	6.4	80.8	2	4.4	12.8	38.8	0	4.4	0.8	37.2	2	3.2	0.4	35.6	2	64.4	99.2	11.2	0.4	136.8	0	6.8	9.2	50.4	42.4	159.6	3.6	1141.6	42.8	136.4	19.2	992.8	59.6	117.2	23.2	936	30.8	70.8
id39	2	0	0	0	0	0	0	0	0	0	0	0	2	0	0	0	2	0	0	0	5	0	0	0	1	0	0	0	0	0	0	0	0	0	0	0	3	0	2	0	2	0	0	0	4	0	1	0	112
id390	0	2	0	0	2	3.6	1.2	1.2	3.2	2	1.6	0.4	2.4	4.8	1.2	0	0.8	2.4	0.4	0	1.2	4	0.4	0	1.2	2	1.6	1.6	0.4	0.4	1.6	0	0	4	1.6	0.8	0	2.4	8.8	0	0	0.8	18	0	0	1.6	12.4	0	0.8
id391	4	4.4	18	70	6.8	4.8	22.4	408.8	11.2	0.8	26.4	56.8	10	0	8.8	322.8	24	0	6.8	59.6	4	0.8	5.2	1.2	29.6	0.4	24.8	302.8	3.6	0	6.4	185.2	1.6	2.8	11.2	369.6	69.2	1.6	30.4	46.4	54	6	20.4	50.8	61.6	4.8	43.2	132	13.6
id392	91.2	11.2	62	30.8	104.8	17.2	58.8	226.4	162.4	11.2	89.6	47.6	149.2	12.4	6	94.4	94	4	4.8	68.4	101.6	12	4.8	13.2	92.8	6.8	69.2	213.6	40	4	53.6	390.8	42	19.6	14	223.6	434	2.4	198	59.6	232	12	209.2	16	362	22	229.6	36.8	275.2
id393	0	34.2857	50	0	0	5.71429	4.28571	0	0	1.42857	22.8571	15.7143	1.42857	0	4.28571	0	5.71429	0	4.28571	14.2857	0	0	17.1429	0	7.14286	1.42857	4.28571	12.8571	7.14286	1.42857	0	0	2.85714	1.42857	0	21.4286	0	0	0	0	0	0	1.42857	0	0	1.42857	0	1.42857	0
id394	8.57143	248.571	18.5714	518.571	7.14286	174.286	97.1429	25.7143	20	192.857	17.1429	567.143	27.1429	228.571	204.286	104.286	31.4286	27.1429	208.571	174.286	27.1429	124.286	335.714	132.857	58.5714	91.4286	15.7143	441.429	40	44.2857	5.71429	0	35.7143	87.1429	28.5714	408.571	8.57143	91.4286	30	177.143	18.5714	78.5714	35.7143	8.57143	35.7143	68.5714	100	35.7143	18.5714
id395	187.143	307.143	358.571	271.429	34.2857	212.857	227.143	381.429	121.429	245.714	445.714	658.571	362.857	158.571	234.286	1751.43	1230	44.2857	214.286	522.857	81.4286	114.286	174.286	2032.86	808.571	62.8571	272.857	685.714	360	27.1429	64.2857	58.5714	314.286	85.7143	165.714	1121.43	87.1429	105.714	137.143	148.571	138.571	112.857	222.857	155.714	114.286	172.857	107.143	87.1429	318.571
id396	0	2.85714	0	1.42857	2.85714	8.57143	4.28571	0	0	24.2857	0	25.7143	1.42857	4.28571	2.85714	0	24.2857	0	8.57143	0	0	0	14.2857	1.42857	12.8571	1.42857	0	8.57143	5.71429	4.28571	1.42857	0	2.85714	0	5.71429	1.42857	1.42857	5.71429	1.42857	0	0	2.85714	0	0	0	0	0	1.42857	0
id397	0	60	0	0	2.85714	108.571	28.5714	2.85714	1.42857	61.4286	11.4286	21.4286	17.1429	84.2857	105.714	35.7143	17.1429	7.14286	122.857	37.1429	0	12.8571	165.714	10	18.5714	8.57143	10	27.1429	0	8.57143	5.71429	0	2.85714	1.42857	11.4286	78.5714	1.42857	4.28571	18.5714	1.42857	1.42857	11.4286	2.85714	0	0	1.42857	10	11.4286	0
id398	20	25.7143	2.85714	60	11.4286	11.4286	7.14286	2.85714	7.14286	14.2857	0	81.4286	21.4286	11.4286	24.2857	8.57143	12.8571	2.85714	18.5714	25.7143	20	1.42857	34.2857	77.1429	11.4286	2.85714	12.8571	31.4286	4.28571	1.42857	0	0	0	1.42857	1.42857	92.8571	0	2.85714	2.85714	14.2857	4.28571	4.28571	2.85714	4.28571	1.42857	4.28571	2.85714	5.71429	2.85714
id399	0	85.7143	0	0	0	75.7143	0	0	0	71.4286	0	1.42857	0	28.5714	17.1429	1.42857	10	10	8.57143	0	0	37.1429	7.14286	0	2.85714	14.2857	0	4.28571	0	4.28571	1.42857	0	2.85714	20	8.57143	4.28571	0	5.71429	0	0	0	1.42857	0	0	0	5.71429	1.42857	0	0
id4	0	0	0	0	0	0	0	0	0	0	15	16	0	0	0	0	0	0	0	0	0	0	0	2	0	0	0	0	0	0	0	0	0	0	0	0	0	0	0	0	0	0	0	0	0	0	0	0	0
id40	0	1400	0	0	0	3	0	0	3275	13	0	0	0	0	1	0	1	11	0	0	0	0	0	0	0	6	0	0	0	8	0	0	0	0	0	0	8	0	0	0	0	0	0	0	0	0	0	0	0
id400	0	4.28571	0	11.4286	0	1.42857	0	0	0	0	0	37.1429	0	0	0	2.85714	1.42857	0	0	7.14286	0	2.85714	0	5.71429	1.42857	0	0	18.5714	0	0	0	0	0	0	0	5.71429	0	1.42857	0	0	0	1.42857	0	0	0	0	1.42857	140	0
id401	355	753.333	1028.33	136.667	180	428.333	840	340	176.667	1413.33	1093.33	256.667	1070	510	206.667	30	2781.67	136.667	170	83.3333	316.667	423.333	118.333	105	1616.67	366.667	285	296.667	1096.67	241.667	181.667	0	716.667	506.667	261.667	105	293.333	210	230	215	473.333	313.333	395	263.333	428.333	453.333	198.333	91.6667	1463.33
id402	0.552147	0.736196	53.865	0	0.368098	0.429448	28.3436	0	0.184049	1.34969	31.227	0	0.368098	0.0613497	1.16564	0	0.552147	0.0613497	1.71779	0	0	0.552147	0.920245	0	0.122699	0.920245	5.03067	0	0	0.306748	1.04294	0	0.797546	0.490798	1.04294	0	0	0	17.7914	0	0	0.429448	4.04908	0	0	0.122699	3.43558	0	0.429448
id403	0	0	15.7143	12.8571	0	0	2.85714	0	1.42857	0	0	0	88.5714	5.71429	4.28571	11.4286	15.7143	0	0	12.8571	0	0	0	1.42857	12.8571	0	0	1.42857	0	0	0	0	0	0	0	32.8571	0	0	0	0	0	0	0	1.42857	0	0	1.42857	0	0
id404	0	0	0	0	0	0	0	2.85714	5.71429	0	2.85714	0	67.1429	0	0	8.57143	20	0	1.42857	1.42857	7.14286	0	8.57143	0	2.85714	0	0	0	0	0	0	0	0	0	0	0	0	0	0	0	2.85714	0	2.85714	0	32.8571	1.42857	1.42857	0	0
id405	0	0	21.4286	0	0	31.4286	0	0	0	4.28571	0	4.28571	0	28.5714	1.42857	0	0	0	0	25.7143	1.42857	0	0	0	0	0	0	0	0	0	0	0	0	1.42857	0	0	0	138.571	0	0	0	20	0	0	0	17.1429	4.28571	0	0
id406	1.42857	214.286	1280	3275.71	22.8571	28.5714	0	0	10	75.7143	5.71429	2.85714	18.5714	12.8571	1.42857	81.4286	8.57143	17.1429	1.42857	278.571	7.14286	2.85714	1.42857	0	1.42857	17.1429	1.42857	1.42857	0	8.57143	0	0	0	0	0	44.2857	0	0	0	2.85714	0	0	4.28571	0	0	1.42857	2.85714	4.28571	0
id407	17.1429	138.571	4205.71	327.143	52.8571	10	134.286	121.429	202.857	37.1429	74.2857	502.857	300	82.8571	52.8571	2485.71	1277.14	12.8571	27.1429	98.5714	117.143	31.4286	71.4286	407.143	1054.29	152.857	214.286	1041.43	210	17.1429	154.286	705.714	420	52.8571	221.429	910	21.4286	42.8571	90	95.7143	10	62.8571	105.714	40	142.857	67.1429	172.857	21.4286	5.71429
id41	0	0	0	0	0	0	0	0	0	0	0	0	0	0	0	0	0	0	0	0	0	0	0	0	0	0	0	0	0	0	0	0	0	0	0	0	0	0	0	0	0	0	0	0	0	0	0	0	0
id42	189	43	14509	0	366	2205	81	0	31	10239	15	6755	19	1376	57	1012	1001	862	535	0	25	57	495	369	112	1039	0	7	68	89	4534	2200	45	0	24	235	167	3	9	0	11	10	897	0	1410	0	1	4874	1200
id43	31	0	15	0	0	0	12	0	0	67	0	0	2625	0	8	0	21	0	23	0	65	0	1793	0	3	0	0	0	7	0	1	0	143	0	0	0	7	0	0	0	1	0	0	0	124	0	4	0	8
id44	0	0	0	0	0	0	0	0	0	0	0	0	0	0	0	0	0	0	0	0	0	0	0	0	0	0	0	0	0	0	0	0	0	0	0	0	0	0	0	0	0	0	0	0	0	0	0	0	0
id45	0	0	0	0	0	0	0	0	0	29	0	0	0	0	0	0	0	0	0	0	0	0	16	0	0	0	0	0	0	0	0	0	0	0	0	0	0	0	0	0	0	0	0	0	0	0	0	0	0
id46	77	95	40	0	53	11	12865	0	2178	63	0	72	3321	0	1731	2337	870	1464	83	0	101	0	32	47	2	42	0	0	2	419	22	1401	58	47	4	95	20	1143	48	0	1	2480	0	0	225	440	1130	62	0
id47	0	0	0	0	0	0	0	0	0	0	0	0	0	0	0	0	0	0	0	0	0	0	0	0	0	0	0	0	0	0	0	0	0	0	0	0	0	0	0	0	0	0	0	0	0	0	0	0	0
id48	0	2	0	0	0	1	0	0	0	2	0	0	0	0	0	0	0	736	0	0	0	0	0	0	8	2	0	0	0	18	0	0	0	1	0	0	0	15	4	0	0	343	0	0	0	1	0	0	0
id49	0	0	0	0	0	0	0	0	0	0	0	0	0	0	0	0	0	0	0	0	0	0	0	0	1	0	0	0	0	0	0	0	0	0	0	0	0	0	0	0	0	0	0	0	77	0	0	0	0
id5	1	1	0	0	3	0	0	5	1	0	1	0	1	0	0	29	0	0	0	0	116	394	0	1	0	0	0	0	0	0	0	0	0	0	12	0	0	0	0	0	0	0	0	0	2	0	0	0	3
id50	0	567	2	0	72	117	53	0	1119	368	0	58	2	1794	7	113	0	2525	15	0	0	0	5	24	1	126	0	0	0	6429	5	0	15	77	0	0	0	2943	101	0	0	3096	96	10	73	1669	2199	0	4
id51	0	0	5468	0	3	0	15	0	234	2	0	0	0	19	7	0	1	372	14	0	0	0	3	0	3218	52	0	0	1813	8	0	0	32	0	0	9	115	3	97	0	4	0	40	0	24	0	176	0	18
id52	4	0	19	0	0	0	39	0	0	0	4	0	6	0	25	0	1	4	57	0	848	0	24	0	7	0	0	0	37	0	1	43	14	2524	0	0	5	6	30	0	7	17	0	0	3	4	716	0	466
id53	0	0	228	0	33	0	135	0	0	0	0	587	0	31	69	35	0	10	100	0	0	0	68	0	0	14	0	0	0	0	0	0	0	10	0	0	0	24	0	0	0	9	56	0	0	8	0	25	0
id54	0	0	0	0	0	0	0	0	0	0	0	0	0	0	0	0	0	0	0	0	0	0	0	0	600	0	0	0	9	0	0	0	10	0	0	0	12	0	9	0	6	0	0	0	19	0	0	0	2
id55	0	0	0	0	0	0	0	0	0	0	0	0	0	0	0	0	0	0	0	0	0	0	0	0	6	0	0	0	1084	0	0	0	15	0	0	0	14	0	0	0	4	0	0	0	9	0	0	0	4
id56	0	0	0	0	0	0	0	0	0	0	0	0	0	0	0	0	0	0	0	0	12	0	0	0	2	0	0	16	0	0	0	0	4	0	0	0	3	0	0	0	154	0	0	0	3	0	0	0	2
id57	20	7	0	0	0	0	0	0	0	0	535	0	16	0	33	0	1715	0	0	0	136	0	0	0	0	0	0	0	0	0	67	0	0	4336	6376	0	13	5	0	0	0	3	0	0	0	26	0	0	0
id58	0	0	0	0	53	0	0	0	0	0	0	28	0	0	0	57	0	0	0	0	0	0	0	0	0	0	0	0	0	0	0	36	0	0	0	0	0	0	0	0	0	0	0	0	0	0	0	0	0
id59	1147	0	0	0	0	0	0	0	0	0	3	0	3	0	0	0	4	0	0	0	7	0	0	0	286	0	0	0	1	0	0	0	5	1616	0	0	6	1	4	0	0	1	0	0	27	0	0	0	3
id6	13561	2926	10705	6398	8858	314	11394	3781	14443	2760	214	7868	3084	787	4975	9165	2171	1076	515	8986	1241	2435	6733	4225	561	117	3393	5088	212	2245	324	3180	38	291	957	644	55	411	599	2744	100	474	2130	2926	864	916	859	281	347
id60	0	11	121	0	0	0	179	0	0	14	0	0	0	0	13065	0	0	1	177	0	0	0	4701	0	0	0	0	0	0	0	1	0	0	0	24	0	0	0	0	0	0	0	0	0	0	13	0	0	0
id61	0	0	16	0	0	0	30	0	0	0	0	0	0	0	28	0	0	7	23	0	0	0	17	0	0	0	0	0	0	0	0	0	0	0	0	0	0	5	0	0	0	0	0	0	0	0	0	0	0
id62	0	0	0	0	0	0	0	0	0	0	0	0	0	0	0	0	0	0	0	0	0	0	0	0	0	0	0	7	0	0	0	0	0	0	0	0	0	0	0	0	0	0	0	5	0	0	0	0	0
id63	0	11	0	0	0	0	0	0	0	0	0	0	0	0	18	0	0	0	0	0	0	0	0	0	0	0	0	0	0	0	5	0	0	24	9	0	0	34	0	0	0	322	0	0	0	2171	0	0	0
id64	0	0	2580	0	1	0	12	0	0	0	0	0	0	1	3	0	0	0	11	0	0	0	5	0	0	26	0	0	0	0	0	90	0	0	0	2	0	0	0	0	0	0	2	0	0	0	0	0	0
id65	2	0	0	0	0	0	1	0	0	0	0	0	12	119	0	0	320	0	0	0	11	0	0	17269	2225	0	0	0	1515	0	0	418	1407	0	0	375	105	0	22	0	17	0	0	0	37	0	4	489	28
id66	0	5	50	0	0	0	30	0	0	24	0	0	2	0	915	0	2	0	23	0	19	22	26	0	20	24	0	3	47	1	0	0	69	13	0	0	411	14	43	0	604	7	0	14	12	18	1170	0	487
id67	0	1	70	0	22	12	198	0	0	0	0	518	5	0	0	30	0	16	66	0	0	0	0	0	2	58	0	0	5	150	0	0	731	40	0	2	1	236	0	0	4	45	0	0	7	50	2	31	4
id68	4	0	0	0	0	0	19	0	91	0	0	0	1	0	0	0	183	0	0	0	4	0	6	0	0	0	0	731	125	2	0	0	0	0	0	0	10	0	0	0	0	0	0	0	2	0	0	0	0
id69	0	0	0	0	0	0	0	0	0	0	0	0	0	0	0	0	0	0	0	0	0	1	0	0	0	0	0	0	0	0	0	0	0	0	0	0	0	46	0	0	0	0	0	0	0	0	0	0	0
id7	0	0	0	0	1	0	0	0	0	0	0	0	52	1	0	0	8	0	0	0	0	0	0	0	1	0	1	0	2	0	3	0	25	0	0	0	11	0	0	0	1	0	1	0	0	15	0	0	0
id70	0	129	163	316	64	18	6972	1	0	102	33	39	22	0	1281	42	21	50	295	3	0	0	145	0	421	65	47538	0	2427	32	684	131	1077	371	5244	2	491	10648	109	83	22	8050	0	7	39	11884	1085	0	35
id71	0	352	3	0	0	19	4	0	0	107	0	0	0	0	174	0	0	1437	6	0	0	0	17	0	0	79	0	0	0	42	56	0	0	381	40	0	0	6016	0	0	0	7358	0	0	0	9644	0	0	0
id72	1	165	496	806	3	35	82	390	0	4189	15	40	0	70	713	4	0	151	734	16272	3	0	495	1435	55	151	2	20	1	22	28	3389	0	4967	9	125	0	10220	22	0	0	7664	0	9	94	7278	0	178	1
id73	34	1	150	0	3	7	1	0	0	118	0	126	50	363	10	5	1803	5	62	0	133	12	84	4	1407	167	0	0	4324	1	0	6	483	357	0	7	3493	192	158	0	439	163	177	0	555	455	11	298	15934
id74	0	1	0	247	0	0	0	102	0	0	0	0	0	0	0	0	0	0	0	5369	0	0	0	0	0	0	1	0	0	0	0	0	0	1	1	0	0	0	0	0	0	0	0	1	0	34	0	0	0
id75	36	26370	1369	5	987	12509	7356	1	0	2391	630	2295	48	1322	3797	390	36	1992	3927	2	53	0	462	4006	1332	24145	42	0	2246	3859	5973	11732	2929	5912	3773	2098	10088	126	17823	2	3474	139	5407	16430	4974	378	17659	2187	1970
id76	39	1	0	0	0	0	0	0	0	0	0	0	122	0	0	0	2996	0	0	0	903	0	0	0	215	0	0	0	31	0	0	0	131	2	0	0	580	3	4	0	1586	3	0	0	166	145	0	0	37
id77	960	0	0	0	0	0	0	0	0	0	0	0	10	0	0	1	3	0	0	0	11	0	0	0	0	0	0	0	0	0	0	75	1	0	0	0	0	0	0	0	0	0	0	0	151	0	0	0	46
id78	9	0	4	0	2993	0	9	0	0	0	0	6197	0	10039	8	12055	0	0	18	0	0	0	2	1642	0	0	0	14747	0	0	1	5348	0	0	0	1181	0	0	0	0	0	0	4841	2	18	0	0	10442	11
id79	0	0	0	0	0	2	0	0	0	0	0	0	0	0	0	0	0	0	4	0	0	0	0	0	0	0	0	0	0	0	0	0	0	0	0	0	0	0	0	0	0	0	0	0	0	0	0	0	0
id8	0	0	23	0	4	22	3	0	0	0	213	0	0	1	3	0	0	0	6	0	0	25	0	0	0	1	5	0	0	0	66	0	0	2	0	0	0	0	4	0	0	0	1	0	0	10	14	0	0
id80	0	0	0	0	0	0	0	0	0	0	0	0	0	0	0	0	0	0	0	0	0	0	0	0	0	0	0	1	0	0	0	0	0	0	0	0	0	0	0	0	0	0	0	0	0	0	0	0	0
id81	0	1	0	0	0	0	0	0	0	0	5	0	0	0	0	0	0	0	1	0	14	0	0	0	179	0	0	2	12	0	11	0	23	0	1134	0	610	0	0	0	1328	0	0	86	27	1	0	0	6
id82	16	0	0	0	0	0	0	0	0	0	0	0	12	0	0	0	21	0	0	0	25	0	0	0	1	0	0	0	0	0	0	0	0	0	0	0	0	0	8	0	0	0	0	0	0	0	0	0	0
id83	0	0	0	0	0	0	0	0	0	0	0	0	0	0	0	0	0	0	0	0	0	0	0	1	0	0	0	0	0	0	0	27	0	0	0	0	0	0	0	0	0	0	2	0	0	0	0	0	0
id84	0	6	0	0	0	0	0	0	0	0	7	0	0	20	2	0	0	0	0	0	0	0	0	0	1	0	0	0	527	0	7	0	2	1	1740	0	5	0	0	0	0	0	3545	0	3	146	0	0	0
id85	18	0	0	0	0	0	0	0	0	0	0	0	1490	0	0	0	11	0	0	0	31	0	0	0	0	0	0	0	0	0	0	0	29	0	0	0	0	0	67	0	1	0	0	0	0	0	2094	0	0
id86	0	0	0	0	0	0	0	0	0	0	0	0	0	0	0	0	0	2	0	0	0	0	0	0	0	0	0	0	0	0	0	0	0	0	0	0	0	1	0	0	0	0	0	0	0	0	0	0	0
id87	1322	0	0	0	0	0	0	0	0	0	0	0	6	0	0	0	6	0	0	0	10	0	0	0	0	0	0	0	0	0	0	0	0	0	0	0	0	0	0	0	0	0	0	0	3	0	0	0	0
id88	0	0	0	0	0	0	0	0	0	0	0	0	0	0	0	0	0	0	0	0	0	0	0	0	0	0	0	0	0	0	0	0	0	2	0	0	0	201	0	0	0	3	0	0	0	1	0	0	0
id89	0	0	0	0	0	0	0	0	0	8	0	0	0	0	0	0	0	0	0	0	0	0	15	0	0	0	0	0	0	0	0	0	0	9	0	0	0	11	0	0	0	6	0	0	0	4	0	0	0
id9	1	0	2	1	0	0	44	0	1	5	17	0	3	1	0	3	0	2	52	0	13	0	3	5	0	3	3	0	7	26	0	17014	0	2	0	0	4	26	0	0	1	30	25	3	0	40	1	3	0
id90	10	2	0	0	0	0	0	0	0	0	19	0	64	0	0	0	7	0	0	0	29	0	0	0	53	0	0	0	40	1	2901	0	54	0	1541	0	10	0	6179	0	4	1	0	34	9	0	192	0	4
id91	0	0	0	0	0	0	0	0	0	0	0	0	0	0	0	0	0	1	0	0	105	0	0	0	0	0	0	0	0	0	0	0	0	7	0	0	0	167	0	0	1	2	0	0	0	2	0	0	0
id92	0	0	0	0	0	0	0	0	0	0	0	0	0	0	0	0	0	0	0	0	0	0	0	0	4	0	0	0	2	0	0	0	5	0	0	0	6	0	0	0	1	0	0	10	3	0	0	0	263
id93	0	0	0	0	0	0	0	0	0	0	0	0	0	0	0	0	0	0	0	0	0	0	0	0	0	0	0	0	0	0	0	0	0	0	0	0	0	0	0	0	0	0	0	0	0	0	0	0	0
id94	0	0	0	0	0	0	0	0	0	0	0	0	0	0	0	0	0	0	0	0	0	0	0	0	617	0	0	0	15	0	0	0	30	0	0	0	22	0	15	0	4	0	0	0	16	0	0	0	12
id95	0	5	0	0	0	0	0	0	0	0	0	0	0	0	4	0	0	0	0	0	0	0	0	0	0	0	0	0	0	0	0	0	0	3	0	0	0	3	0	0	0	2	0	0	0	185	0	0	0
id96	176	125	1	20	250	11184	6	5	9	269	1778	1074	18	3	0	3091	7	1086	205	130	53	683	0	243	151	644	426	0	160	348	172	175	17	9	112	1639	19	0	869	1	2	23	1	1	16	0	766	769	8
id97	0	0	7	0	40	0	0	0	0	0	0	0	2	1	0	0	0	1	0	0	0	0	0	80	338	29	0	0	21	0	0	116	405	10	0	5143	17	3	7	0	5	0	1	0	15	10	2	249	5
id98	11	0	0	0	0	0	0	0	0	0	0	0	0	0	0	0	0	0	0	0	0	0	0	0	0	0	0	0	0	0	0	0	0	0	0	0	0	0	0	0	0	0	0	0	19	0	0	0	0
id99	355	0	0	0	47	0	10	0	174	4	0	0	44	0	0	0	111	1	0	0	36	0	0	56	439	3	0	0	7191	2801	2	74	3689	1	0	5045	288	0	103	0	466	351	2	0	191	0	129	146	166
Table S5C Relative abundance(%) across categories
Category	ID	HKBea1Aug	HKBea1Feb	HKBea1May	HKBea1Nov	HKBea2Aug	HKBea2Feb	HKBea2May	HKBea2Nov	HKBea3Aug	HKBea3Feb	HKBea3May	HKBea3Nov	HKSta1Aug	HKSta1Feb	HKSta1May	HKSta1Nov	HKSta2Aug	HKSta2Feb	HKSta2May	HKSta2Nov	HKSta3Aug	HKSta3Feb	HKSta3May	HKSta3Nov	HKSW1Aug	HKSW1Feb	HKSW1May	HKSW1Nov	HKSW2Aug	HKSW2Feb	HKSW2May	HKSW2Nov	HKSW3Aug	HKSW3Feb	HKSW3May	HKSW3Nov	LTCC1Aug	LTCC1Feb	LTCC1May	LTCC1Nov	LTCC2Aug	LTCC2Feb	LTCC2May	LTCC2Nov	LTCC3Aug	LTCC3Feb	LTCC3May	LTCC3Nov
Benthic fauna	id1	1.58296	18.4786	0.714496	21.004	1.16845	26.5546	0.845872	30.2923	3.05557	6.56268	0.131843	0.234721	4.68471	2.5842	0.668651	8.32404	1.77547	44.9876	0.85656	0.178323	0.206572	35.1916	1.06964	0.488371	2.9799	2.52033	0.818574	2.58213	0.522173	8.44641	2.627	0	0.683789	3.50005	1.44205	0.0624777	0.459467	74.1977	47.3652	0.135639	0.22234	61.9775	19.8876	0.0719166	2.49313	22.9328	27.7772	0
Benthic fauna	id10	0.0465576	0.088092	0.0336233	0.0195704	0.118236	0.236958	0.138268	0.191444	0.0438861	0.119449	0.0401261	0.0391202	0.251256	0.331048	0.0829714	0.0600704	0.58624	0.293597	0.217539	0.117432	0.004804	0.100239	0.240122	0.128197	0.0482753	0.0155768	0.0843379	0.0459453	0.203494	0.148472	0.213641	0.0029509	0.140093	0.0484324	0.0230114	0.0133881	0.862999	0.342438	0.0102722	0.0203459	0.0317628	0.590483	0.403516	0.0359583	0.0211282	0.190253	0.0385394	0.0355556
Benthic fauna	id11	0.157132	0.435278	0.239566	0.117423	0.0904159	2.30843	2.89955	0.611148	0.093258	1.0645	1.5076	1.69956	0.478197	0.39523	0.94685	0.184502	0.783049	0.696852	0.57104	0.160926	0.14412	0.659264	0.256494	4.12673	26.4461	1.00315	1.95466	2.31105	2.91419	2.15284	1.98607	0.0501653	1.51434	0.122695	4.2341	0.156194	3.68373	0.175201	1.00668	0.223805	1.79989	1.96828	2.14728	1.43833	3.3277	1.70496	2.29309	3.68
Benthic fauna	id12	0.0640168	2.79304	0.0840583	1.13508	0.0486855	6.06535	0.0813339	1.77454	0.120687	0.210793	0.710805	0.191254	0.453882	0.591156	3.53848	0.484854	0.284745	0.392642	0.466803	0.178323	0.057648	0.385535	0.0545732	0.885172	0.535416	0.327113	16.5997	0.923501	0.414667	0.948571	0.767527	0.0206563	0.236825	0.0581189	1.8716	1.10228	0.307643	0.0557458	1.53056	0.162767	0.105876	0.0810467	0.979968	1.09673	0.0950771	1.63179	0.520281	18.7022
Benthic fauna	id13	0.0232788	0.150275	0.365654	0.0587113	1.07108	1.62813	0.447336	0.0809955	0.296231	0.112423	0.252221	0.725898	0.239099	0.0236463	0.478305	3.93461	0.0753737	0.141493	0.448674	0.0434934	0.350692	0.936849	0.136433	1.94127	0.140437	0.161999	0.0545716	0.0183781	0.203494	1.27851	2.74569	0.144594	0.370247	0.0484324	0.268467	3.03017	0.38755	0.159274	0.195172	2.5568	0.0847009	0.18525	1.35466	6.59835	0.211282	1.00981	1.17545	1.83111
Benthic fauna	id14	0.0116394	0	0.0126088	0	0.0347754	0	0	0.00736323	0.0164573	0	0	0	0.129681	0	0	0	0.0711863	0	0	0	0	0.00385535	0	0.0549417	0.00877732	0.00311536	0	0	0.0191975	0	0	0	0	0	0	0	0.0279676	0	0	0	0	0	0.0144113	0.0539374	0	0	0	0
Benthic fauna	id15	0	0.046637	0	0.318019	0	0	0	0.397614	0	0	0	0	0.0243151	0	0.029284	0.0557796	0.0502492	0	0	0.0695894	0	0	0	0.0732556	0	0	0.213325	0	0.0191975	0	0.0316506	0.0029509	0.0133422	0	0.0843752	0.209747	0.0918934	0	0	0.0678196	0	0	0.0432339	0.0719166	0	0.0585394	0.115618	0.497778
Benthic fauna	id16	0.0407379	0.0518188	0.147102	0.20549	0.0556406	0.175807	0.162668	0.338708	0.0493719	0.0913435	0.0171969	0.695471	0.599773	0.0405364	0.395334	0.102978	0.0628114	0.325433	0.00453206	0.0826374	0.00960799	0.0963837	0.234665	0.177034	0.0658299	0.0623072	0.0496106	0.0367563	0.115185	0.210335	0.110777	0.0029509	0.303536	0.00645765	0.00767048	0.0178508	0.0679212	0.238911	0.0513611	0.0339098	0.0105876	0.509436	0.317049	0.107875	0.264103	0.621982	0.231236	0.302222
Benthic fauna	id17	11.7674	32.8791	4.64002	8.79202	14.557	31.9129	2.63522	8.38672	9.91278	51.7285	8.15707	25.8976	68.9253	45.7319	40.612	32.9057	76.5504	29.1864	53.0523	39.1571	77.2243	26.6674	22.9371	32.7758	18.902	4.98146	12.9087	22.1824	76.8478	34.4537	17.8588	26.8679	83.5857	41.8908	7.70883	18.7433	68.3407	3.51199	8.42322	33.3672	84.5527	14.8663	12.019	3.54189	55.5779	36.8945	8.62318	16.4622
Benthic fauna	id18	0.529593	15.6856	6.02278	1.52649	2.6012	8.11007	2.47662	6.71526	1.61281	9.92833	6.32273	3.68165	2.43962	30.1895	3.53848	6.29452	1.61216	10.4139	7.79515	7.06333	9.58397	15.113	0.283781	15.2189	4.62126	80.5882	24.0363	4.69102	9.71396	26.6342	11.8452	0.156398	9.92995	49.5237	17.9566	21.8404	11.2549	4.74636	1.35593	9.14886	5.60085	6.93528	8.69001	1.85185	10.5853	6.72472	23.0658	17.3333
Benthic fauna	id19	0.174591	1.38874	0.142899	15.3334	0.563361	5.83604	0.0284669	11.3246	0.219431	2.1009	1.75408	2.28201	1.71422	3.31048	1.54229	2.55728	6.7292	1.57764	0.462271	2.04419	0.3603	3.36572	0.0436586	4.2122	0.105328	0.392536	1.26507	0.840799	0.222691	3.50971	3.16506	12.9898	0.830554	0.222789	2.1554	0.87915	10.4998	0.127419	3.36929	5.40522	0.0847009	0.393655	4.89984	0.377562	0.517642	2.1001	4.15262	1.06667
Benthic fauna	id2	0.0290985	2.32148	0.147102	0.00978521	0.500765	0.149054	0.00813339	0	0.0219431	0.101883	0.240757	0.439016	1.2806	0.0709388	0.317243	0.00858148	0.0502492	0.0495225	0.244731	0	0.14412	0.119516	0.0709452	0.0427324	0.0175546	0.00623072	0.208364	0	0.0230371	0.235081	0.0633012	0.00590179	0.0333556	0.0581189	0.00767048	0	0.0279676	0.653022	0.534155	0	0.0105876	0.856779	2.01758	0	0.0633847	3.49041	0	0.0177778
Benthic fauna	id20	0.0290985	0	0.00840583	0.00978521	0.0765058	0	0.0122001	0.00736323	0.0548576	0	0	0.00869338	0.0891555	0	0.014642	0.017163	0.0753737	0.00707464	0	0.00434934	0.014412	0.00385535	0	0.0122093	0.0438866	0	0	0.00918907	0.00383951	0	0	0	0	0	0	0	0.0159815	0	0.0513611	0	0	0	0	0	0	0	0.0385394	0.0177778
Benthic fauna	id21	3.91666	6.2649	3.76161	7.16767	12.0531	4.04357	3.21675	4.72719	2.12848	7.62718	2.37317	4.55099	4.5834	1.00665	2.07916	1.08127	0.992421	1.51751	1.79017	4.9104	0.3603	2.54838	2.10653	5.89708	16.3653	2.9004	6.73215	13.4206	6.78825	4.89958	10.5871	0.147545	1.25751	1.96636	4.37217	43.9575	1.14267	0.90786	0.832049	5.73754	1.10111	1.56304	6.22568	26.2136	3.86647	4.77828	9.09529	4.44444
Benthic fauna	id22	0	0	0	0.821958	0	0.133766	0	1.67145	0	0	0.0286615	1.08667	0.00810504	0	0	1.53609	0	0	0	1.80932	0	0.011566	0	2.09389	0.232599	0	0.109143	29.2396	0.0115185	0	1.3135	0.00885269	0.03002	0	0.0306819	2.81596	0.0319629	0	0.0513611	0.454391	0	0.0694686	0.0576452	0.161812	0.0211282	0.00731743	0.0770787	0.213333
Benthic fauna	id23	0	0	0	0	0	0	0	0.00736323	0	0	0	0.00869338	0	0	0	0	0	0	0	0	0	0	0	0	0	0	0	0	0	0	0	0.0029509	0	0	0	0	0	0	0	0.908783	0	0	0	0.161812	0	0	0	29.92
Benthic fauna	id24	0	1.33693	0.218552	0	0.0139101	8.05656	0	0	0	2.47681	0.0802522	0	0	11.1104	0.0780907	0	0	2.53979	0.135962	0	0	3.28476	0.103689	0	0.013166	5.11854	1.64707	0	0	1.76929	21.8468	0.0029509	0	0.0710342	2.98382	0	0	0.740623	3.59527	0	0	1.19254	4.12163	0	0	5.23928	0.154157	0
Benthic fauna	id25	0.098935	0.0673645	0	0.259308	0.97371	0.0038219	0	0.0441794	0.949037	0.217819	0.0114646	0.543337	0.0202626	0.0202682	0.00488067	0.647902	0	0.0141493	0	0.00869868	0.763836	0.131082	0.016372	0.00610463	24.7433	0	0.302624	0.00918907	0.383951	0.00412422	0.110777	0	0.276851	0	0	0.249911	0.283671	0.00796369	2.23934	4.66599	1.84224	0.18525	0.0576452	0	3.51785	0.0585394	0.395028	0.0355556
Benthic fauna	id26	0.0698365	0	0.142899	0	0.0139101	0.0076438	0.963806	0	0.0274288	6.29918	0.0114646	0	0	0.0168902	0.00488067	0	0	0.0459851	0	0	0.148924	0.011566	3.07247	0.0305232	0	0.158883	0	0	0	2.97769	0.0395632	0	0	0.00322883	0	0	0	0.00796369	0	0	0	0.0115781	0	0	0.0105641	0	0	0
Benthic fauna	id27	0.128034	1.09856	0.210146	0.670287	0.744193	0.0955475	0	0.0220897	0	0.115936	0	0.49987	0.0648403	0.0135121	0.161062	0.0429074	0.058624	0.311284	0	0.0391441	0.446772	0.0231321	0.016372	0.384592	0.0526639	0.034269	0.0595327	0	0.00767902	0.0164969	0.174078	0	0.00667111	0	0.115057	0.517672	0.0119861	0.0796369	0.0616333	0	0.127051	0.324187	0.0144113	3.39806	0.264103	0	0	0
Benthic fauna	id28	1.22214	0.0259094	0.00420292	0.33759	0.0139101	2.13644	0	0	0.120687	0.00351321	0.0057323	0	0.00405252	0	0.00488067	0.128722	0.00837486	0.0459851	0	0	0.067256	0.011566	0	0	0	0.00311536	0.0496106	0	0.0383951	0	0.110777	0	0	0.00322883	0.107387	0.0758658	0.00399537	0.732659	0.0102722	0	0	0.138937	0.0576452	0	0.0528206	0	0	0
Benthic fauna	id29	0.00581971	0.114001	0.0378263	0.0195704	0.605091	0.0343971	0.0650671	0	0.0274288	0.105396	0.0458584	0.0347735	0.0688929	0.0574266	0.776026	0.0214537	0.0167497	2.73081	0.0543848	0	1.17218	0.0462642	0.578476	0.0610463	0.013166	0.0218075	0.37704	0	0	0.0577391	4.86628	0	0	0.196958	10.6926	0.0624777	0.0159815	7.35845	1.81818	9.86775	0	1.27359	0.129702	0	0.105641	2.96356	0.558821	0
Benthic fauna	id3	0	0	0	0	0	0	0	0	0	0	0	0	0	0	0	0	0	0	0	0	0	0	0	0	0.280874	0	0	0	0.00767902	0	0	0.0029509	0	0	0	0	0.00399537	0.00796369	1.59219	0.0949474	0	0.0926248	0	0	0	0.0951266	0	0
Benthic fauna	id30	0.0116394	0	0	2.29953	0.354709	0.0993694	0	0	0.0219431	0	0.0343938	0	0	0	0	0.0128722	0	0	0	0	0	0.00385535	0	0	0.013166	0	0	0	0	0	0.38772	0	0.00333556	0	0.00767048	0.00446269	0	0	0.472522	0	0	0	0.216169	0	0	0.0878092	0.799692	0
Benthic fauna	id31	0.133853	0.305731	0.0168117	0.146778	0.125191	0.0535066	0.0732005	0.0883587	0.0329146	0.0140528	0.0802522	1.55177	0.534933	0.53373	0.0341647	0.223119	0.489929	0	0.15409	3.11413	0.912759	0.0809623	0.256494	0.524998	0.833845	0	0.119065	0.0183781	0.145901	0.0329938	0.158253	0	0.106738	0.00322883	0.352842	0.598001	1.65009	0.159274	1.5511	0.590031	2.40339	0.173671	0.0864678	0	3.1798	0.292697	1.58011	0
Benthic fauna	id32	0.0290985	0	0	4.74094	0.0834608	0.152876	0.00813339	0	0.0219431	0.0105396	0.0286615	0.0217335	0.0567353	0	0.0195227	0.52347	0.305682	0.385568	0	0.635003	1.10012	0.00771069	0.212836	0.903486	0.210656	0.00311536	0.0297663	0	0.0652716	0.00824844	0.0395632	0	0.00667111	0.00645765	0.207103	0.370403	0.0239722	0.0716732	0.513611	5.76467	0	0	0.403516	0.0179791	1.02472	0.0292697	1.20435	0
Benthic fauna	id33	0.936973	0.492279	0.731308	3.2438	1.57185	0.450984	0.788939	4.80082	1.02035	0.140528	0.0458584	11.823	0.307992	0.0304023	0.429499	1.34729	0.242871	0.279448	0.380693	1.13953	0.302652	0.0462642	0.491159	3.93749	0.693408	0.42992	0.272858	0.248105	0.357074	0.404174	2.02564	0	0.296865	0.093636	0.567615	1.20939	0.447481	2.02278	1.1813	2.10241	0.741133	0.602061	2.17611	2.0676	5.23981	0.753695	0.741883	0.213333
Benthic fauna	id34	0.0465576	0	0	0	0.0208652	0	0	0	0.0109715	0	0	0	0.0283676	0	0	0	0.0167497	0	0	0	0.033628	0	0	0	0	0	0	0	0.00767902	0	0	0	0.0166778	0	0	0	0	0	0.0102722	0	0	0	0.0288226	0	0.0211282	0	0.105983	0
Benthic fauna	id35	0.00581971	0	0	0.0195704	0.173877	0	0	0.47861	0.888694	0	0	9.71486	0.0162101	0	0	0.0300352	0	0	0	0.0304454	0	0	0	0.0793602	0.0351093	0	0	0.0459453	0.0383951	0	0	0	0.03002	0	0	0	0.0519397	0	0	0	0.127051	0	0.0288226	0	0.35918	0	0.0963484	0
Benthic fauna	id36	0	0.0155457	0.0294204	0.435442	0.326888	0.0038219	0.626271	0	0.0109715	0.0316189	1.04328	0	0.0243151	0.0574266	0.375811	0	0.029312	0.120269	0.0362565	0	0.00960799	0.0154214	0.0218293	0	0.0965505	0.0186922	0.0396884	0	0.0537531	0.0866087	0.0791264	0	0.03002	0.00322883	1.90228	0	0.0119861	0.00796369	15.398	0	0	0	0.201758	0	0.0105641	0.109761	0.693708	0.177778
Benthic fauna	id37	0.00581971	0.792828	37.1916	0	0.375574	0.466272	37.9951	0.154628	0	1.2226	74.4397	0	0.247204	1.21609	19.5715	0.0128722	0.00837486	0.123806	30.7319	0.13048	0	0.131082	31.0358	0.103779	0.0351093	0.872301	15.1908	0	0.0230371	2.35905	13.7364	0	0.0867245	1.2205	35.4683	1.20939	0.0119861	0.207056	0.585516	0.0813835	0.0741133	0.173671	2.33463	0.0719166	0.0211282	1.04639	8.04509	0
Benthic fauna	id4	0	0	0	0	0	0	0	0	0	0	0.0859845	0.0695471	0	0	0	0	0	0	0	0	0	0	0	0.0122093	0	0	0	0	0	0	0	0	0	0	0	0	0	0	0	0	0	0	0	0	0	0	0	0
Benthic fauna	id5	0.00581971	0.00518188	0	0	0.0208652	0	0	0.0368161	0.00548576	0	0.0057323	0	0.00405252	0	0	0.124431	0	0	0	0	0.557264	1.51901	0	0.00610463	0	0	0	0	0	0	0	0	0	0	0.0920457	0	0	0	0	0	0	0	0	0	0.0211282	0	0	0
Benthic fauna	id6	78.921	15.1622	44.9922	31.3029	61.608	1.20008	46.3359	27.8404	79.2309	9.69646	1.22671	34.1998	12.498	2.65851	24.2813	39.3246	9.09091	3.80615	2.33401	39.0832	5.96176	9.38777	36.7442	25.7921	2.46204	0.364497	16.8329	23.377	0.813976	9.25888	2.5637	9.38385	0.126751	0.939589	7.34065	2.87397	0.219745	3.27307	6.15306	18.6097	1.05876	5.48802	30.6961	52.607	9.1274	6.70277	8.27633	4.99556
Benthic fauna	id7	0	0	0	0	0.00695507	0	0	0	0	0	0	0	0.210731	0.00337804	0	0	0.0334994	0	0	0	0	0	0	0	0.00438866	0	0.00496106	0	0.00767902	0	0.0237379	0	0.0833889	0	0	0	0.043949	0	0	0	0.0105876	0	0.0144113	0	0	0.109761	0	0
Benthic fauna	id8	0	0	0.0966671	0	0.0278203	0.0840818	0.0122001	0	0	0	1.22098	0	0	0.00337804	0.014642	0	0	0	0.0271924	0	0	0.0963837	0	0	0	0.00311536	0.0248053	0	0	0	0.522235	0	0	0.00645765	0	0	0	0	0.0410889	0	0	0	0.0144113	0	0	0.0731743	0.134888	0
Benthic fauna	id9	0.00581971	0	0.00840583	0.00489261	0	0	0.178935	0	0.00548576	0.017566	0.0974491	0	0.0121576	0.00337804	0	0.0128722	0	0.00707464	0.235667	0	0.062452	0	0.016372	0.0305232	0	0.00934609	0.0148832	0	0.0268766	0.10723	0	50.2066	0	0.00645765	0	0	0.0159815	0.207056	0	0	0.0105876	0.347343	0.360282	0.0539374	0	0.292697	0.00963484	0.0533333
Bony fish	id100	0.00852061	0.111871	0	0	2.7223	0	0	0	7.01385	0.0331881	0	0.0727696	4.02979	0	0	0.0799415	0.0133562	0.00414259	0	0	0.0459252	0	0.0376673	0	0	0	0	0	0.146452	0	0	0.094156	0.0614453	0	0	0.142379	0	0	0	0	0.00208625	0	0	0.0103715	0	0	0.0112113	0.00228608
Bony fish	id101	0.00639046	0	0	0	0	0	0	0	0	0	0.0303824	0	0.0198295	0	0	0	0.0133562	0	0	0	0.0146126	0	0	0	0.00476043	0	0	0	0	0	9.56048	0	0	0	0.00857541	0	0	0	0.0022582	0	0	0	0	0	0	0	0	0
Bony fish	id102	0.219406	0.203025	0.130757	0	0.162962	0.0165789	0.246888	0	0	0.327733	0.0417759	0.063067	0.923172	0.192625	2.9657	0.221552	0.0244863	1.94909	0.0436436	0	0.1169	0	5.4684	0.338818	5.23647	15.5341	0	0	2.56047	0.515848	0.027075	0.0836943	0.537646	0.00232878	3.02926	0.230318	0.25612	0.314498	0.0451641	0	2.43465	0.00477293	0.103219	0	0.285047	0.420292	0.0156958	0.178314
Bony fish	id103	0	0	0	0	0	0	0	0	0	0	0	0	0	0	0	0	0	0	0	0	0	0	0	0	0	0	0	0	0	0	0	0	0	0	0	0	0	0	0	0	0	0	0	0	0	0	0	0
Bony fish	id104	0.0255618	0	0	0	0	0	0	0	0	0	0	0	0.0308458	0	0	0	0.0178082	0	0	0	0.0354876	0	0	0	0.033323	0	0	0	0	0	0	0	0	0	0	0	0.00226655	0	0.022582	0	0	0	0	0	0	0	0	0
Bony fish	id105	0	0	0	0	0	0	0	0	0	0	61.1067	0	0.0176262	0	0	0	0	0	0	0	0	0	0	0	0.0357032	0	0	0	0.0122043	0	0.19855	0	1.61294	0.0232878	1.05263	0	0.0226655	0	0	0	0.00625874	0	0	0	0.0214321	0	0	0
Bony fish	id106	0	0	0	0	0	0	0	0	0	0	0	0	0	0	0	0	0	0.00621388	0	0	0	0	0	0	0	0	0	0	0	0	0	0	0	0	0	0	0	0.00416554	0.0158074	0	0	0	0	0	0	0	0.0112113	0
Bony fish	id107	0	0	0	0	0	0	0	0	0	0	0	0	0	0	0	0	0	0	0	0	0	0	0	0	0	0	0	0	0	0	0	0	0	0	0	0	0	0	0	0	0	0	0	0	0	0	0	0
Bony fish	id108	0	0.0186451	0	0	0	0	0	0	0	0	0.0531693	0	0	0	0.0207391	0	0	0	0	0	0	0	0	0	0	0	0	0	0	0	0.189525	0	0	0.0256165	2.2832	0	0	0.0166622	0	0	0	1.25289	0	0	0	0.646279	0	0
Bony fish	id109	3.11215	0.00207168	0.0581142	0	0.0647668	0	0.128631	0	1.28637	0.00829703	0	0.101877	0.187278	0.0214027	4.6746	3.67503	1.85428	0	0.101835	0	0.0501002	0	7.80156	2.8958	2.30881	0	0	0	0.0244087	0	0	0.410102	1.63927	0.00931511	0.00214385	0.0816583	0.233454	0.00833108	0.011291	0	0.0146037	0.00715939	0.0021504	0.0352631	0.285047	0.652615	0	0.0983014
Bony fish	id110	0	0	0	0	0	0	0	0	3.36304	0	0	0	0	0	0	0	0	0	0	0	0	0	0	0	0	0	0	0	0	0	0	0	0	0	0	0	0	0	0	0	0	0	0	0	0	0	0	0
Bony fish	id111	0	0	0	0	0	0	0.00207469	0	0	0	0	0	0	0	0.00207391	0	0	0.00828518	0	0	0	0	0	0	0	0	0	0	0	0.00414336	0	0	0	0.0232878	0	0	0	1.1601	0	0	0	0.0190917	0	0	0	0.0168962	0	0
Bony fish	id112	0	0	0	0	0	0	0	0	0	0	0	0	0	0	0	0	0	0	0	0	0	0	0	0	0	0	0	0	0.0634626	0	0	0	0	0	0	0	0	0	0	0	0	0	0	0	0	0	0	0
Bony fish	id113	0	0	0	0	0	0	0	0	0	0	0.170901	0	0.0506753	0	0	0	0	0	0	0	0	0	0	0	0	0	0	0	0	0	0	0	0.0438895	6.49496	0	0	0	0.00208277	0	0	0	0.0167052	0	0	0	0.0211202	0.00896901	0
Bony fish	id114	0.325913	0.292107	34.8249	0	3.72932	0.0145066	1.43983	0	2.82401	0.533084	21.9513	0.157667	0.0903342	0.0813304	12.1863	0.175871	1.17312	2.13965	2.79527	0	0.0918504	0	25.5296	0.00243754	2.80865	0.329807	0	9.38899	8.23794	0.205096	0.0752083	0.00418471	5.11971	0.128083	5.21599	0.0900335	0.958749	0.512361	8.6444	0	0.0584149	0.0119323	0.737587	0.0124458	0.795131	2.05077	8.77169	0
Bony fish	id115	0.0042603	0	0	0	0	0	0.00622407	0	0	0	0	0	0.00440655	0	0	0	0.00222603	0	0.00831307	0	0.00835003	0	0.00443145	0	0	0	0	0	0.00732261	0	0	0	0	0	0	0	0	0	0	0	0	0	0	0	0	0	0	0
Bony fish	id116	0	0.0186451	0	0	0.00208925	0.00414473	0	0	0	0.0269654	0.0151912	0	0	0	0	0	0	0.849231	0	0	0	0	0	0	0.283246	0.00829703	0	0	0.00244087	0.0227885	0	0	0.00219447	2.35439	0	0	0.0135993	0.00416554	0	0	0	0.00477293	0	0	0	0.00211202	0	0
Bony fish	id117	0	0	0.00207551	0	0	0	0	0	0	0.168015	0	0	0	0	0	0	0	0	0	0	0	0	0.024373	0	0	0	0	0	0	0	0	0	0	0	0	0	0	0	0	0	0	0	0	0	0	0	0	0
Bony fish	id118	0.579401	0.588357	0	0	0	0.0062171	0	0	1.78031	0.0269654	0	0	0.0220327	0.54577	0	0	0.00222603	0.00621388	0	0	0.0334001	0	0	0.112127	0.0499845	0.00414852	0	0	0.019527	0.00828672	0	0.0962484	0.08339	0.0163014	0	0.152848	0.0271985	0.506113	11.4084	0	1.13074	0.894924	0.043008	0	0.252899	0.0190082	3.72662	0.0777267
Bony fish	id119	0	0	0	0	0	0	0	0	0	0	0	0	0	0	0	0	0	0	0	0	0.00208751	0	0	0	5.2698	0	0	0	0.0781078	0	0	0	0.111918	0	0	0	0.122393	0	0.0293566	0	0.0312937	0	0	0	0.0835852	0	0	0
Bony fish	id120	0	0.00828672	0	0	0	0	0	0	0	0	0	0	0	0	0.0207391	0	0	0.00207129	0	0	0	0	0.00221572	0	0	0	0	0	0	0	0	0	0	0.0139727	0.00428771	0	0	0.0104138	0	0	0	0.00715939	0	0	0	0.914505	0	0
Bony fish	id121	0	0	0	0	0	0	0	0	0	0	0	0	0	0	0	0	0	0	0	0	0	0	0	0	0	0	0	0.016581	0	0	0	0	0	0	0	0	0	0	0	0	0	0	0	0	0	0	0	0
Bony fish	id122	0	0	0	0	0	0	0	0	0	0	0	0	0	0	0	0	0	0	0	0	0	0	0	0	0.0119011	0	0	0	0	0	0	0	0	0	0	0	0	0	0.00451641	0	0	0	0	0	0	0	0	0
Bony fish	id123	0	0.00414336	0.112077	0	0	0	0.0207469	0	0	0	0	0	0	0.77906	1.81468	0	0.00667809	0	0.0187044	0	0	0	0.00886289	0.00243754	0.00714065	0.0248911	0	0	0.00488174	0	0	0	0.0087779	0.0186302	0.00428771	0	0.81369	0.0229105	0	0	0.00208625	0.0119323	0.0774144	0	0.0150025	0.745544	0	0
Bony fish	id124	0	0	0	0	0	0	0	0	0	0	0	0	0	0	0	0	0	0	0	0	0	0	0	0	0	0	0	0.0124357	0	0	0	0	0	0	0	0	0	0	0	0	0	0	0	0	0	0	0	0
Bony fish	id125	0	0	0	0	0	0.022796	0	0	0	0	0	0	0	0	0	0	0	0	0.0394871	0	0	0	0	0	0	0	0	0	0	0	0	0	0	0.00931511	0	0	0	0.00416554	0	0	0	0.00715939	0	0	0	0.00633606	0	0
Bony fish	id126	0.0213015	0	0	0	0.0188033	0	0	0	0	0	0.144317	0	0.0198295	0.171222	0	0	0.164726	0	0	0	0.0271376	0	0	0	0.0119011	0	0	0.0103631	0	0	1.40489	0	0	6.64633	0.00643156	0.0481575	0.0702629	0.00416554	0.00677461	0	0	0.00715939	0.369869	0	0	0.00844809	0	0
Bony fish	id127	0	0	0	0	0	0	0	0	0	0	0	0	0	0	0	0	0	0	0	0	0	0	0	0	0	0	0	0.00207262	0	0	0	0	0	0	0	0	0	0	0	0	0	0	0	0	0	0	0	0
Bony fish	id128	0	0	0.00207551	0	0	0	0	0	0	0	0	0	0	0	0	0	0	0	0	0	0	0	0	0	0	0.0456337	0	0	0	0	0	0	0	0.00232878	0	0	0	0.0124966	0	0	0	0.00238646	0	0	0	0.00844809	0	0
Bony fish	id129	0	0	0	0	0	0	0	0	0	0	0.0037978	0	0	0	0	0	0	0.0455685	0	0	0.00208751	0	0	0.0414381	0	0.00207426	0	0	0	0	0	0.0251083	0	0	0	0.0125628	0	0.0645658	0	0	0	0	0	0	0	0	0	0
Bony fish	id130	0.0511237	1.22851	0.321704	0	0	1.38849	0.844398	0	0.0343606	5.65028	0.0721583	0	0.0771146	0	0.1431	0	0.509761	20.9739	0.953925	0	0.112725	0.0103715	0.3523	0.0219378	0.033323	2.51608	0	0	0.00244087	6.92356	17.5025	0.0230159	0.00219447	0.221234	0.280845	0.0355946	0.0113327	8.21236	6.05876	0	0	5.42682	0	0.0062229	0.00214321	5.03717	0.0224225	0.057152
Bony fish	id131	0	0	0	0	0	0.0580263	0	0	0	0	0	0	0	0	0	0	0	0	0.054035	0	0	0	0	0	0	0	0	0	0	0	0	0	0	0.0186302	0	0	0	0.0104138	0	0	0	0.00954586	0	0	0	0.00844809	0	0
Bony fish	id132	0	0	0	0	0	0	0	0	0	0.265505	0	0	0	0	0	0	0	0	0	0	0	0	0.104139	0	0	0	0	0	0	0	0.00601667	0	0	0.00931511	0	0	0	0.00208277	0	0	0	0.689688	0	0	0	0.00211202	0	0
Bony fish	id133	0.00852061	2.68697	0	0	0.0396958	17.1157	0	0	6.99667	13.4039	0	0	0	0.121996	0.0124435	0	0	0.103565	0.207827	0	0	0	0.0709031	0	0	0.174238	0	0	0	0.279677	0.00601667	0	0	0.00698633	0.00428771	0.0523451	0	0.00833108	0	0	0	1.0763	0.32256	0	0.0192889	0.0190082	0	0
Bony fish	id134	0	0	0	0	0	0	0	0	0	0.064302	0	0	0.00220327	0	0	0	0.0222603	0	0	0	0	0	0	0	0.0309428	0	0	0	0	0	0	0	0	0	0	0	0.0362647	0	0.022582	0	0	0	0	0	0	0	0	0
Bony fish	id135	0	0.546924	0.0601897	0	0.317566	0	0.112033	0	0	0.00414852	0	7.00771	0	4.52026	0.111991	2.42565	0	0.0144991	0.157948	0	0	0.0165944	0.0376673	0.0365631	0.0261824	0.00414852	0	0.00621787	3.86146	0.00207168	0.00601667	0	0.0219447	0	0.00214385	0	0.0294651	0.00416554	0	0	0.0104312	0.00477293	0.187085	0	0.0321481	0.00211202	0	0.109732
Bony fish	id136	0	0	0	0	1.7487	0	0	0	0	0	0	0.0848979	0	0	0	0.0159883	0	0	0	0	0	0	0	0	0	0	0	0	0	0	0	0	0	0	0	0.020938	0	0	0	0	0	0	0	0	0	0	0	0
Bony fish	id137	0	0.366687	9.31488	0	4.2955	0	0.0373444	0	0.027918	0	0	0.16737	0	0.00214027	0.0705131	0.0730894	0	0.00414259	0.0727394	0	0	0	0.00886289	0	0.635518	0.072599	0	17.1779	0	0.00207168	0	0	0.00219447	0	0	0.0502513	0.0113327	0	0.00451641	0	0.00208625	0	0.0064512	0	0.0943012	0	0	0.00457216
Bony fish	id138	0.0149111	0	0.213777	0	0	0	0.157676	0	0.0579835	0.00207426	0	0	0.0749113	0	0.257165	0	0.0244863	0	0.328366	0	0.0167001	0	0.157316	0	1.12346	0.0373367	0	0	0.0707852	0.00414336	0.0391083	0	2.51487	0	0.0235824	0	0.0702629	0	0.022582	0	0.01669	0.0167052	0	0	0.0621531	0	0.127808	0
Bony fish	id139	0.00213015	0.00621504	0	0	0	0.252829	0	0	1.27349	0	0.0151912	0	0.00220327	0	0.00829566	0	0	0.00207129	0.00831307	0	0	0	0	0	0.0928284	0	0	0	0.0976348	0	0.00300833	0	0.0153613	0	1.53714	0	0.0113327	0.0354071	0	0	0	0	0	0	0	0.00211202	0	0
Bony fish	id140	0	0	0	0	0	0	0	0	0	0	0	0	0	0	0	0	0	0	0	0	0	0	0	0	0	0	0	0	0	0	0	0	0	0	0	0	0	0	0	0	0	0	0	0	0	0	0	0
Bony fish	id141	0	0	0	0	0	0	0	0	0	0	0	0	0	0.115575	0	0	0	0	0	0	0	0	0	0	0	0	0	0	0	0	0	0	0	0	0	0	0	0	0	0	0	0	16.9968	0	0	0	0	0
Bony fish	id142	0	0	0	0	0	0	0	0	0	0	0	0	0	0	0	0	0	0	0	0	0	0	0	0	0	0	0	0	0	0	0	0	0	0	0	0	0	0	0	0	0	0	0	0.0020743	0	0	0	0
Bony fish	id143	0	0	0	0	0	0	0	0	0	0	0	0	0	0	0	0.0159883	0	0	0	0	0.0187876	0	0	0.173065	0	0	0	0	0	0	0	0.0690478	0	0	0	0.0816583	0	0	0	0	0	0	0	0	0	0	0	0.194317
Bony fish	id144	0.00213015	0	0	0	0	0	0.109959	0	7.58295	0	0	0	0.00220327	2.1895	0	0	0	0	0	0	0.0814128	0	0	0.0487508	1.91607	0	0	0	0.0122043	0.0849389	0	0	0.0307226	0.0139727	0	0	0.0362647	0.00833108	0.00903281	0	0.00834498	0.00715939	0.0881664	0	0.139309	0.0105601	0	0
Bony fish	id145	0	0	0	0	0	0	0	0	0	0	0	0	0	0.00214027	0	0	0	0	0	0	0	0	0	0	0	0	0	0	0	0	0	0	0	0	0	0	0	0	0	0	0	0	0	0	0	0	0	0
Bony fish	id146	0	2.14833	0.0311326	0	0	0.00414473	0.0456432	0	0	0.188758	0	0	0	1.83207	0.109917	0	0	0.070424	0.0519567	0	0	0	8.56598	0.0170628	0	0.0186683	0	0	0	0.0227885	0	0	0	0.00931511	0.00214385	0	0	1.45377	0	0	0	0.0167052	0.0924672	0	0	0.682183	0	0
Bony fish	id147	6.87187	0	0.00207551	0	3.01688	0	0.00207469	0	3.14829	0.00622278	0	0.0679183	0.998083	0	0.744535	0.052533	1.99452	0	0.0145479	0	1.41116	0	0.0265887	0	1.07348	0	0	0	3.36596	0	0	0	0.0307226	0	0.00214385	0.0565327	0.0906618	0	0.246144	0	0.01669	0	0	0	0.625817	0	0	0
Bony fish	id148	0	0	0.0207551	0	0	0	0.0435685	0	0	0.00207426	0	0	0.0198295	0	0.0269609	0	0	0	0.101835	0	0	0	0.0908446	0	0.0166615	0	0	0.00414525	0.0122043	0	0.00300833	0	1.57783	0.00232878	0	0	0.00679964	0.00416554	0	0	0.00208625	0.0143188	0	0.205356	0.00857284	0.00422404	0.00224225	0
Bony fish	id149	0	0	0	0	0	0	0	0	0	0.00829703	0	0	0	0	0	0	0	0	0	0	0	0	0.00886289	0	0	0	0	0	0	0	0	0	0	0	0	0	0	0	0	0	0	0	0	0	0	0	0	0
Bony fish	id150	0	0	0	0	0	0	0	0	0	0	0	0	0	0	0	0	0	0	0	0	0	0	0	0	0	0	0	0	0	0	0	0	0	0	0	0	0	0	0	0	0	0	0	0.0165944	0	0	0	0
Bony fish	id151	0	0	0	0	0	0	0	0	0	0	0	0	0	0	0	0	0	0.00414259	0	0	0	0	0	0	0	0	0	0	0	0	0.00300833	0	0	0.0186302	0	0	0	1.15594	0	0	0	0.0190917	0	0	0	0.0105601	0	0
Bony fish	id152	0	0	0	0	0.0773024	0	0	0	0	0	0	0.106729	0	0.0642082	0	0.178155	0	0	0	0	0	0	0	0.0511883	0	0	0	0	0	0	0	0	0	0	0	0	0	0	0	0	0	0	0.0021504	0	0	0	0	0
Bony fish	id153	0	0.130516	0.0332081	0	0	0.0062171	0.562241	0	0	9.56441	0.0303824	0	0	0	0.157617	0	0	0.0745666	0.0353305	0	0	0	0.0997075	0	0	0.0145198	0	0	0	0.594572	0.00601667	0	0	0.53329	0.0171508	0	0	1.80368	0	0	0	1.10732	0	0	0	3.62634	0	0
Bony fish	id154	0	0	0	0	0	0	0	0	0	0	0	0	0	0	0	0	0	0	0	0	0	0	0	0	0	0	0	0	0	0	0	0	0	0	0	0	0	0	0	0	0	0	0	0	0	0	0	0
Bony fish	id155	0.155501	0	0	0	0	0	0	0	0	0	0	0	0	0	0	0	0	0	0	0	0	0	0	0	0	0	0	0	0	0	0	0	0	0	0	0	0	0	0	0	0	0	0	0	0.272188	0	0	0
Bony fish	id156	0.00639046	0	0	0	0	0	0	0	0	0	0	0	0	0	0	0	0	0	0	0	0	0	0	0	0.00714065	0	0	0.0103631	0.00732261	0	0	0	0.0087779	0	0	0	0.0113327	0	0	0	0.00208625	0	0	0	0.677254	0	0	0
Bony fish	id157	0	0	0.0332081	0	0	0	0.0746888	0	0.58413	0.0311139	0.0113934	0	0	0	0.0414783	0	0	0	0.0644263	0	0	0	9.54755	0	0.00952086	0	0	0.00207262	0.810369	0	0	0	0.0087779	1.22959	0	0	0.0158658	0	0	0	0.00625874	0.00238646	0	0	0.0150025	0.00211202	0	0
Bony fish	id158	0	0	0	0	0	0	0	0	0	0.0352624	0	0	0	0	0	0	0	0	0	0	0	0	0.0110786	0	0	0	0	0	0	0	0	0	0	0.0139727	0.00214385	0	0	0.0124966	0	0	0	0.00477293	0	0	0	0.0105601	0	0
Bony fish	id159	0	0	0	0	0	0	0	0	0.0107377	0	0.0493715	0	0	0	0	0	0	0	0	0	0	0	0	0	0.611715	0	0	0.00207262	0.0170861	0	11.0677	0	0.0131668	0	0.0321578	0	0.0113327	0	0.0022582	0	0	0.00954586	0	0	0.00642963	0	0	0
Bony fish	id160	0	0.00828672	0.0186796	0	12.2409	0	0.0456432	0	0.0450982	0	0.0113934	0.274099	0	0.00214027	3.98399	0.198712	0	0.00207129	0.031174	0	0	0	0.0155101	0	0	0	0	0	0.00488174	0	0.0210583	0	0	0.00232878	1.90588	0.154941	0.43291	0.726886	0	0	0	0.0143188	0.0043008	0	0.00428642	0.506885	0	0
Bony fish	id161	0	0	0.0166041	0	0	0	0.0456432	0	0	0	0	0	0	0	0.0207391	0	0	0	0.0893655	0	0	0	0.0221572	0	0	0	0	0.0248715	0	0	0.0120333	0	0	0	0	0	0	0	0	0	0	0.00238646	0	0	0	0	0	0
Bony fish	id162	0	0	0	0	0	0	0.00414938	0	0	0	0	0	0	0	0	0	0	0	0	0	0	0	0	0	0.00714065	0	0	0	0	0.00828672	0.00601667	0.0523089	0.00219447	0.0116439	0	0.0020938	0.0113327	0.0166622	0	0	0.00417249	1.80178	0	0.0435603	0.00214321	0.0232322	0	0.00228608
Bony fish	id163	0	0	0	0	0	0	0	0	0	0	0	0	0	0	0	0	0	0	0	0	0	0	0	0	0	0	0	0	0	0	0	0	0	0	0	0	0	0	0	0	0	0	0	0	0	0	0	0
Bony fish	id164	0	0.0145018	0.012453	0	0	0.00207237	0.0165975	0	0	0.0456337	0	0	0	0	0.00622174	0	0	1.90766	0.0727394	0	0	0	0.00443145	0	0	0.0290396	0	0	0	0.0310752	0	0	0	0	0	0	0	0.00208277	0	0	0	0.00477293	0	0	0	0	0	0
Bony fish	id165	0	0	0	0	0	0	0	0	0	0	0	0	0.0198295	0	0	0	0	0	0	0	0	0	0	0	0.00238022	0	0	0	0.00732261	0	0	0	2.39856	0	0	0	0.0181324	0	0	0	0.00417249	0	0	0	0.0171457	0	0.0112113	0
Bony fish	id166	9.30451	0.602859	0.0311326	84.7889	18.7949	0	0.0414938	0.892728	0.0193278	0.00207426	0.0227868	10.4061	0.110164	13.9225	6.15538	12.5554	6.85172	0.00621388	0.116383	0.507888	0.233801	6.3038	0.0332358	1.55759	0.680742	0	0.292046	0.00621787	0.153775	0.00621504	0.0391083	0.219697	0.0109724	0	3.51806	3.41709	0.677697	0	0.0270984	0.343121	0.00625874	0	0.406425	0.0435603	0.330054	0.00844809	0.00224225	2.33409
Bony fish	id167	0.259879	0.0807955	0	0	0	13.373	0	0	0.027918	9.13503	0	0	0.11457	0	0	0	0.369521	0.0393546	1.0994	0	0.00835003	0	0.106355	0	1.44241	0.064302	0	0	1.22043	0.101512	0.00300833	0	0.0943624	0	0	0	0.428377	0	0.185173	0	0.00834498	0	0	0.0124458	0.267901	0	1.74447	0
Bony fish	id168	0.0149111	0	0	0	0	0	0	0	0	0	0	0	0.00440655	0	0	0	1.0863	0	0	0	0.00417502	0	0	0	0.00238022	0	0	0	0.00488174	0	0	0	0	0	0	0	0.0611967	0	0	0	0	0	0	0	0	0	0	0
Bony fish	id169	0	0	0	0	0	0	0	0	0	0	0	0	0.167449	0	0	0	0.00222603	0	0	0	0.00626253	0	0	0	0.866398	0	0	0	0.0292904	0	0	0	3.36193	0	0	0	0.0725295	0	0.0451641	0	0.0146037	0	0	0	0.051437	0	0.0560563	0
Bony fish	id170	0	0	0	0	0	0	0	0	0	0	0.0303824	0	0	0	0	0	0	0	0	0	0.0104375	0	0	0	1.50192	0	0	0	0.00488174	0	13.2096	0	0.0087779	0	0.0321578	0	0.0135993	0	0.0158074	0	0.00417249	0.00954586	0	0	0.0171457	0	0	0
Bony fish	id171	1.91714	0.495132	0.0622652	0	0.142069	0.0766776	0.280083	0	0	0.802738	2.14956	0.0751953	0.145416	0.047086	0.288274	0.267233	0.213699	6.57429	0.15587	0	0.373664	0.0477089	9.48108	0.0682511	3.08476	0.163866	0	21.2175	4.6523	0.731303	1.02283	0	5.31282	11.4366	21.7708	0	3.74207	1.43711	0.424542	0	7.10158	1.64666	0.0021504	0.0497832	5.65164	0.253443	2.95977	0
Bony fish	id172	0	0	0	0	0	0	0	0	0	0	0	0	0	0	0	0	0	0	0	0	0	0	0	0	0	0	0	0	0	0	0	0	0	0	0	0	0	0	0	0	0	0	0	0	0	0	0	0
Bony fish	id173	0	0	0	0	0	0	0	0	0	0	0	0	0	0.0856109	0	0	0	0	0	0	0	0	0	4.18282	0	0	0	0	0	0	0	0.0753248	0	0	0	0.152848	0	0	0	0	0	0	0	0.0746749	0	0	0	0.178314
Bony fish	id174	0	0	0.0622652	0	0	0	31.8154	0	0	0	0	0	0	0	0.072587	0	0	0	0.118461	0	0	0	0.0509616	0	0	0	0	0	0	0.163663	0	0	0	0	0	0	0	0	0	0	0	0	0	0	0	0	0	0
Bony fish	id175	0	0.171949	0.00622652	3.59166	1.98688	0.062171	0.182573	97.4233	0.00214754	1.19892	0	23.1577	0	12.4778	0.00829566	28.4386	0.229281	10.2633	0.0353305	34.0824	0.00208751	80.1033	0.0664717	3.3833	0.00238022	0.228168	0.0041425	0	0.0122043	1.81686	0.00300833	0.311761	0.00438895	0.0163014	0	0.793551	0.428377	0.820611	0	0.0228747	0	0.0262511	1.0967	6.47182	0	0.0253443	0.00224225	8.99573
Bony fish	id38	67.5812	29.5649	2.09626	8.72705	40.2139	13.46	5.41701	0.650386	48.6503	21.1097	2.52934	15.107	75.4555	30.3833	20.5608	7.83655	65.0713	32.7161	79.9655	20.2678	91.7836	11.9106	13.6245	25.699	42.9058	25.4034	0.26512	19.9221	21.5041	58.9911	2.05168	45.6803	50.2908	22.4331	16.319	61.0113	53.7874	14.846	14.6354	99.4552	72.1132	14.0133	47.0615	58.5638	72.059	11.2465	21.2207	42.6171
Bony fish	id39	0.0042603	0	0	0	0	0	0	0	0	0	0	0	0.00440655	0	0	0	0.00445206	0	0	0	0.0104375	0	0	0	0.00238022	0	0	0	0	0	0	0	0	0	0	0	0.00679964	0	0.00451641	0	0.00417249	0	0	0	0.00857284	0	0.00224225	0
Bony fish	id40	0	2.90035	0	0	0	0.0062171	0	0	7.03318	0.0269654	0	0	0	0	0.00207391	0	0.00222603	0.0227842	0	0	0	0	0	0	0	0.0124456	0	0	0	0.0165734	0	0	0	0	0	0	0.0181324	0	0	0	0	0	0	0	0	0	0	0
Bony fish	id41	0	0	0	0	0	0	0	0	0	0	0	0	0	0	0	0	0	0	0	0	0	0	0	0	0	0	0	0	0	0	0	0	0	0	0	0	0	0	0	0	0	0	0	0	0	0	0	0
Bony fish	id42	0.402599	0.0890822	30.1135	0	0.764667	4.56957	0.16805	0	0.0665736	21.2383	0.0569671	16.3853	0.0418622	2.94502	0.118213	2.31145	2.22826	1.78546	1.11187	0	0.0521877	0.118235	1.09678	0.899452	0.266584	2.15515	0	0.0145084	0.165979	0.18438	13.6398	4.60318	0.0987513	0	0.0514525	0.492044	0.378513	0.00624831	0.0203238	0	0.0229487	0.0238646	1.92891	0	3.02193	0	0.00224225	11.1424
Bony fish	id43	0.0660347	0	0.0311326	0	0	0	0.0248963	0	0	0.138975	0	0	5.78359	0	0.0165913	0	0.0467467	0	0.0478002	0	0.135688	0	3.97279	0	0.00714065	0	0	0	0.0170861	0	0.00300833	0	0.31381	0	0	0	0.0158658	0	0	0	0.00208625	0	0	0	0.265758	0	0.00896901	0
Bony fish	id44	0	0	0	0	0	0	0	0	0	0	0	0	0	0	0	0	0	0	0	0	0	0	0	0	0	0	0	0	0	0	0	0	0	0	0	0	0	0	0	0	0	0	0	0	0	0	0	0
Bony fish	id45	0	0	0	0	0	0	0	0	0	0.0601535	0	0	0	0	0	0	0	0	0	0	0	0	0.0354516	0	0	0	0	0	0	0	0	0	0	0	0	0	0	0	0	0	0	0	0	0	0	0	0	0
Bony fish	id46	0.164022	0.19681	0.0830203	0	0.11073	0.022796	26.6909	0	4.67733	0.130678	0	0.174647	7.31707	0	3.58995	5.33781	1.93665	3.03237	0.172496	0	0.210838	0	0.0709031	0.114564	0.00476043	0.0871189	0	0	0.00488174	0.868034	0.0661833	2.93139	0.12728	0.109453	0.00857541	0.198911	0.0453309	2.38061	0.108394	0	0.00208625	5.91843	0	0	0.482222	0.92929	2.53375	0.141737
Bony fish	id47	0	0	0	0	0	0	0	0	0	0	0	0	0	0	0	0	0	0	0	0	0	0	0	0	0	0	0	0	0	0	0	0	0	0	0	0	0	0	0	0	0	0	0	0	0	0	0	0
Bony fish	id48	0	0.00414336	0	0	0	0.00207237	0	0	0	0.00414852	0	0	0	0	0	0	0	1.52447	0	0	0	0	0	0	0.0190417	0.00414852	0	0	0	0.0372902	0	0	0	0.00232878	0	0	0	0.0312415	0.00903281	0	0	0.818557	0	0	0	0.00211202	0	0
Bony fish	id49	0	0	0	0	0	0	0	0	0	0	0	0	0	0	0	0	0	0	0	0	0	0	0	0	0.00238022	0	0	0	0	0	0	0	0	0	0	0	0	0	0	0	0	0	0	0	0.165027	0	0	0
Bony fish	id50	0	1.17464	0.00415101	0	0.150426	0.242467	0.109959	0	2.40309	0.763327	0	0.140688	0.00440655	3.83965	0.0145174	0.258097	0	5.23002	0.031174	0	0	0	0.0110786	0.0585009	0.00238022	0.261357	0	0	0	13.3188	0.0150417	0	0.0329171	0.179316	0	0	0	6.12959	0.228078	0	0	7.38849	0.206438	0.020743	0.156454	3.52496	4.93071	0
Bony fish	id51	0	0	11.3489	0	0.00626776	0	0.0311203	0	0.502523	0.00414852	0	0	0	0.0406652	0.0145174	0	0.00222603	0.770521	0.0290957	0	0	0	0.00664717	0	7.65953	0.107861	0	0	4.4253	0.0165734	0	0	0.0702232	0	0	0.0188442	0.260653	0.00624831	0.219046	0	0.00834498	0	0.086016	0	0.051437	0	0.394637	0
Bony fish	id52	0.00852061	0	0.0394346	0	0	0	0.0809129	0	0	0	0.0151912	0	0.0132196	0	0.0518479	0	0.00222603	0.00828518	0.118461	0	1.77021	0	0.0531773	0	0.0166615	0	0	0	0.0903122	0	0.00300833	0.0899713	0.0307226	5.87783	0	0	0.0113327	0.0124966	0.0677461	0	0.0146037	0.0405699	0	0	0.00642963	0.00844809	1.60545	0
Bony fish	id53	0	0	0.473216	0	0.0689453	0	0.280083	0	0	0	0	1.42386	0	0.0663485	0.1431	0.0799415	0	0.0207129	0.207827	0	0	0	0.150669	0	0	0.0290396	0	0	0	0	0	0	0	0.0232878	0	0	0	0.0499865	0	0	0	0.0214782	0.120422	0	0	0.0168962	0	0.057152
Bony fish	id54	0	0	0	0	0	0	0	0	0	0	0	0	0	0	0	0	0	0	0	0	0	0	0	0	1.42813	0	0	0	0.0219678	0	0	0	0.0219447	0	0	0	0.0271985	0	0.0203238	0	0.0125175	0	0	0	0.040721	0	0	0
Bony fish	id55	0	0	0	0	0	0	0	0	0	0	0	0	0	0	0	0	0	0	0	0	0	0	0	0	0.0142813	0	0	0	2.6459	0	0	0	0.0329171	0	0	0	0.0317316	0	0	0	0.00834498	0	0	0	0.0192889	0	0	0
Bony fish	id56	0	0	0	0	0	0	0	0	0	0	0	0	0	0	0	0	0	0	0	0	0.0250501	0	0	0	0.00476043	0	0	0.033162	0	0	0	0	0.0087779	0	0	0	0.00679964	0	0	0	0.321282	0	0	0	0.00642963	0	0	0
Bony fish	id57	0.042603	0.0145018	0	0	0	0	0	0	0	0	2.03183	0	0.0352524	0	0.0684392	0	3.81764	0	0	0	0.283901	0	0	0	0	0	0	0	0	0	0.201558	0	0	10.0976	13.6692	0	0.0294651	0.0104138	0	0	0	0.00715939	0	0	0	0.0549126	0	0
Bony fish	id58	0	0	0	0	0.11073	0	0	0	0	0	0	0.0679183	0	0	0	0.13019	0	0	0	0	0	0	0	0	0	0	0	0	0	0	0	0.0753248	0	0	0	0	0	0	0	0	0	0	0	0	0	0	0	0
Bony fish	id59	2.44328	0	0	0	0	0	0	0	0	0	0.0113934	0	0.00660982	0	0	0	0.00890412	0	0	0	0.0146126	0	0	0	0.680742	0	0	0	0.00244087	0	0	0	0.0109724	3.7633	0	0	0.0135993	0.00208277	0.00903281	0	0	0.00238646	0	0	0.0578666	0	0	0
Bony fish	id60	0	0.0227885	0.251136	0	0	0	0.371369	0	0	0.0290396	0	0	0	0	27.0957	0	0	0.00207129	0.367853	0	0	0	10.4161	0	0	0	0	0	0	0	0.00300833	0	0	0	0.0514525	0	0	0	0	0	0	0	0	0	0	0.0274563	0	0
Bony fish	id61	0	0	0.0332081	0	0	0	0.0622407	0	0	0	0	0	0	0	0.0580696	0	0	0.0144991	0.0478002	0	0	0	0.0376673	0	0	0	0	0	0	0	0	0	0	0	0	0	0	0.0104138	0	0	0	0	0	0	0	0	0	0
Bony fish	id62	0	0	0	0	0	0	0	0	0	0	0	0	0	0	0	0	0	0	0	0	0	0	0	0	0	0	0	0.0145084	0	0	0	0	0	0	0	0	0	0	0	0	0	0	0	0.0103715	0	0	0	0
Bony fish	id63	0	0.0227885	0	0	0	0	0	0	0	0	0	0	0	0	0.0373305	0	0	0	0	0	0	0	0	0	0	0	0	0	0	0	0.0150417	0	0	0.0558906	0.0192947	0	0	0.0708142	0	0	0	0.768441	0	0	0	4.5852	0	0
Bony fish	id64	0	0	5.35481	0	0.00208925	0	0.0248963	0	0	0	0	0	0	0.00214027	0.00622174	0	0	0	0.0228609	0	0	0	0.0110786	0	0	0.0539307	0	0	0	0	0	0.188312	0	0	0	0.0041876	0	0	0	0	0	0	0.0043008	0	0	0	0	0
Bony fish	id65	0.0042603	0	0	0	0	0	0.00207469	0	0	0	0	0	0.0264393	0.254693	0	0	0.71233	0	0	0	0.0229626	0	0	42.0938	5.29598	0	0	0	3.69792	0	0	0.874605	3.08763	0	0	0.785176	0.237987	0	0.0496805	0	0.0354662	0	0	0	0.0792987	0	0.00896901	1.11789
Bony fish	id66	0	0.0103584	0.103775	0	0	0	0.0622407	0	0	0.0497822	0	0	0.00440655	0	1.89763	0	0.00445206	0	0.0478002	0	0.0396627	0.0456346	0.0576088	0	0.0476043	0.0497822	0	0.00621787	0.114721	0.00207168	0	0	0.151419	0.0302741	0	0	0.93155	0.0291588	0.0971027	0	1.26009	0.0167052	0	0.0290402	0.0257185	0.0380164	2.62344	0
Bony fish	id67	0	0.00207168	0.145285	0	0.0459636	0.0248684	0.410788	0	0	0	0	1.25649	0.0110164	0	0	0.0685213	0	0.0331407	0.137166	0	0	0	0	0	0.00476043	0.120307	0	0	0.0122043	0.310752	0	0	1.60416	0.0931511	0	0.0041876	0.00226655	0.491534	0	0	0.00834498	0.107391	0	0	0.0150025	0.105601	0.00448451	0.0708685
Bony fish	id68	0.00852061	0	0	0	0	0	0.0394191	0	0.195426	0	0	0	0.00220327	0	0	0	0.407364	0	0	0	0.00835003	0	0.0132943	0	0	0	0	1.51509	0.305109	0.00414336	0	0	0	0	0	0	0.0226655	0	0	0	0	0	0	0	0.00428642	0	0	0
Bony fish	id69	0	0	0	0	0	0	0	0	0	0	0	0	0	0	0	0	0	0	0	0	0	0.0020743	0	0	0	0	0	0	0	0	0	0	0	0	0	0	0	0.0958074	0	0	0	0	0	0	0	0	0	0
Bony fish	id70	0	0.267247	0.338308	0.65567	0.133712	0.0373026	14.4647	0.00207129	0	0.211574	0.125328	0.0946005	0.048472	0	2.65668	0.0959298	0.0467467	0.103565	0.613089	0.00621903	0	0	0.32128	0	1.00207	0.134827	98.4631	0	5.92399	0.0662938	2.0577	0.274099	2.36345	0.863976	11.2424	0.0041876	1.11287	22.1773	0.246144	0.1726	0.0458974	19.211	0	0.0145201	0.0835852	25.0993	2.43284	0
Bony fish	id71	0	0.729231	0.00622652	0	0	0.039375	0.00829876	0	0	0.221946	0	0	0	0	0.360861	0	0	2.97645	0.0124696	0	0	0	0.0376673	0	0	0.163866	0	0	0	0.0870106	0.168467	0	0	0.887264	0.0857541	0	0	12.5299	0	0	0	17.5596	0	0	0	20.3683	0	0
Bony fish	id72	0.00213015	0.341827	1.02945	1.67237	0.00626776	0.0725328	0.170124	0.807805	0	8.68907	0.0569671	0.0970261	0	0.149819	1.4787	0.00913617	0	0.312765	1.52545	33.732	0.00626253	0	1.09678	3.49787	0.130912	0.313213	0.0041425	0.0414525	0.00244087	0.045577	0.0842333	7.091	0	11.567	0.0192947	0.261725	0	21.2859	0.0496805	0	0	18.2899	0	0.0186687	0.201462	15.3713	0	0.406922
Bony fish	id73	0.0724252	0.00207168	0.311326	0	0.00626776	0.0145066	0.00207469	0	0	0.244762	0	0.305632	0.110164	0.776919	0.0207391	0.0114202	4.01353	0.0103565	0.128853	0	0.277639	0.0248916	0.186121	0.00975015	3.34896	0.346401	0	0	10.5543	0.00207168	0	0.0125541	1.05993	0.831373	0	0.0146566	7.91704	0.399892	0.356796	0	0.915862	0.388994	0.380621	0	1.18948	0.96097	0.0246648	0.681252
Bony fish	id74	0	0.00207168	0	0.512501	0	0	0	0.211272	0	0	0	0	0	0	0	0	0	0	0	11.13	0	0	0	0	0	0	0.00207125	0	0	0	0	0	0	0.00232878	0.00214385	0	0	0	0	0	0	0	0	0.0020743	0	0.0718087	0	0
Bony fish	id75	0.0766855	54.6302	2.84137	0.0103745	2.06209	25.9232	15.2614	0.00207129	0	4.95955	2.39262	5.56688	0.105757	2.82944	7.87465	0.890777	0.0801371	4.12602	8.16136	0.00414602	0.110638	0	1.02366	9.76478	3.17045	50.083	0.0869925	0	5.48219	7.99461	17.9688	24.5475	6.42762	13.7677	8.08876	4.3928	22.8649	0.262429	40.248	0.00415904	7.24762	0.331718	11.6272	34.0808	10.6603	0.798344	39.5959	4.99966
Bony fish	id76	0.0830759	0.00207168	0	0	0	0	0	0	0	0	0	0	0.268799	0	0	0	6.66919	0	0	0	1.88502	0	0	0	0.511746	0	0	0	0.075667	0	0	0	0.287476	0.00465755	0	0	1.3146	0.00624831	0.00903281	0	3.30879	0.00715939	0	0	0.355773	0.306243	0	0
Bony fish	id77	2.04495	0	0	0	0	0	0	0	0	0	0	0	0.0220327	0	0	0.00228404	0.00667809	0	0	0	0.0229626	0	0	0	0	0	0	0	0	0	0	0.156927	0.00219447	0	0	0	0	0	0	0	0	0	0	0	0.323625	0	0	0
Bony fish	id78	0.0191714	0	0.00830203	0	6.25313	0	0.0186722	0	0	0	0	15.0318	0	21.4862	0.0165913	27.5341	0	0	0.0374088	0	0	0	0.00443145	4.00244	0	0	0	30.565	0	0	0.00300833	11.1899	0	0	0	2.47278	0	0	0	0	0	0	10.4101	0.0041486	0.0385778	0	0	23.8712
Bony fish	id79	0	0	0	0	0	0.00414473	0	0	0	0	0	0	0	0	0	0	0	0	0.00831307	0	0	0	0	0	0	0	0	0	0	0	0	0	0	0	0	0	0	0	0	0	0	0	0	0	0	0	0	0
Bony fish	id80	0	0	0	0	0	0	0	0	0	0	0	0	0	0	0	0	0	0	0	0	0	0	0	0	0	0	0	0.00207262	0	0	0	0	0	0	0	0	0	0	0	0	0	0	0	0	0	0	0	0
Bony fish	id81	0	0.00207168	0	0	0	0	0	0	0	0	0.018989	0	0	0	0	0	0	0	0.00207827	0	0.0292251	0	0	0	0.426059	0	0	0.00414525	0.0292904	0	0.0330917	0	0.0504729	0	2.43113	0	1.38259	0	0	0	2.77053	0	0	0.17839	0.0578666	0.00211202	0	0
Bony fish	id82	0.0340824	0	0	0	0	0	0	0	0	0	0	0	0.0264393	0	0	0	0.0467467	0	0	0	0.0521877	0	0	0	0.00238022	0	0	0	0	0	0	0	0	0	0	0	0	0	0.0180656	0	0	0	0	0	0	0	0	0
Bony fish	id83	0	0	0	0	0	0	0	0	0	0	0	0	0	0	0	0	0	0	0	0	0	0	0	0.00243754	0	0	0	0	0	0	0	0.0564936	0	0	0	0	0	0	0	0	0	0	0.0043008	0	0	0	0	0
Bony fish	id84	0	0.0124301	0	0	0	0	0	0	0	0	0.0265846	0	0	0.0428055	0.00414783	0	0	0	0	0	0	0	0	0	0.00238022	0	0	0	1.28634	0	0.0210583	0	0.00438895	0.00232878	3.7303	0	0.0113327	0	0	0	0	0	7.62316	0	0.00642963	0.308355	0	0
Bony fish	id85	0.0383427	0	0	0	0	0	0	0	0	0	0	0	3.28288	0	0	0	0.0244863	0	0	0	0.0647128	0	0	0	0	0	0	0	0	0	0	0	0.0636398	0	0	0	0	0	0.1513	0	0.00208625	0	0	0	0	0	4.69528	0
Bony fish	id86	0	0	0	0	0	0	0	0	0	0	0	0	0	0	0	0	0	0.00414259	0	0	0	0	0	0	0	0	0	0	0	0	0	0	0	0	0	0	0	0.00208277	0	0	0	0	0	0	0	0	0	0
Bony fish	id87	2.81606	0	0	0	0	0	0	0	0	0	0	0	0.0132196	0	0	0	0.0133562	0	0	0	0.0208751	0	0	0	0	0	0	0	0	0	0	0	0	0	0	0	0	0	0	0	0	0	0	0	0.00642963	0	0	0
Bony fish	id88	0	0	0	0	0	0	0	0	0	0	0	0	0	0	0	0	0	0	0	0	0	0	0	0	0	0	0	0	0	0	0	0	0	0.00465755	0	0	0	0.418637	0	0	0	0.00715939	0	0	0	0.00211202	0	0
Bony fish	id89	0	0	0	0	0	0	0	0	0	0.0165941	0	0	0	0	0	0	0	0	0	0	0	0	0.0332358	0	0	0	0	0	0	0	0	0	0	0.020959	0	0	0	0.0229105	0	0	0	0.0143188	0	0	0	0.00844809	0	0
Bony fish	id90	0.0213015	0.00414336	0	0	0	0	0	0	0	0	0.0721583	0	0.14101	0	0	0	0.0155822	0	0	0	0.0605377	0	0	0	0.126151	0	0	0	0.0976348	0.00207168	8.72717	0	0.118502	0	3.30368	0	0.0226655	0	13.9534	0	0.00834498	0.00238646	0	0.0705263	0.0192889	0	0.430513	0
Bony fish	id91	0	0	0	0	0	0	0	0	0	0	0	0	0	0	0	0	0	0.00207129	0	0	0.219188	0	0	0	0	0	0	0	0	0	0	0	0	0.0163014	0	0	0	0.347822	0	0	0.00208625	0.00477293	0	0	0	0.00422404	0	0
Bony fish	id92	0	0	0	0	0	0	0	0	0	0	0	0	0	0	0	0	0	0	0	0	0	0	0	0	0.00952086	0	0	0	0.00488174	0	0	0	0.0109724	0	0	0	0.0135993	0	0	0	0.00208625	0	0	0.020743	0.00642963	0	0	0
Bony fish	id93	0	0	0	0	0	0	0	0	0	0	0	0	0	0	0	0	0	0	0	0	0	0	0	0	0	0	0	0	0	0	0	0	0	0	0	0	0	0	0	0	0	0	0	0	0	0	0	0
Bony fish	id94	0	0	0	0	0	0	0	0	0	0	0	0	0	0	0	0	0	0	0	0	0	0	0	0	1.46859	0	0	0	0.036613	0	0	0	0.0658342	0	0	0	0.049864	0	0.033873	0	0.00834498	0	0	0	0.0342913	0	0	0
Bony fish	id95	0	0.0103584	0	0	0	0	0	0	0	0	0	0	0	0	0.00829566	0	0	0	0	0	0	0	0	0	0	0	0	0	0	0	0	0	0	0.00698633	0	0	0	0.00624831	0	0	0	0.00477293	0	0	0	0.390724	0	0
Bony fish	id96	0.374907	0.25896	0.00207551	0.0414981	0.522313	23.1774	0.0124481	0.0103565	0.0193278	0.557976	6.7525	2.60515	0.0396589	0.00642082	0	7.05998	0.0155822	2.24943	0.426045	0.269491	0.110638	1.41675	0	0.592322	0.359413	1.33582	0.882353	0	0.390539	0.720945	0.517433	0.366162	0.0373061	0.020959	0.240111	3.43174	0.0430644	0	1.96238	0.00207952	0.00417249	0.0548887	0.0021504	0.0020743	0.0342913	0	1.71757	1.758
Bony fish	id97	0	0	0.0145285	0	0.0835701	0	0	0	0	0	0	0	0.00440655	0.00214027	0	0	0	0.00207129	0	0	0	0	0	0.195003	0.804513	0.0601535	0	0	0.0512583	0	0	0.242713	0.888762	0.0232878	0	10.7684	0.0385313	0.00624831	0.0158074	0	0.0104312	0	0.0021504	0	0.0321481	0.0211202	0.00448451	0.569234
Bony fish	id98	0.0234317	0	0	0	0	0	0	0	0	0	0	0	0	0	0	0	0	0	0	0	0	0	0	0	0	0	0	0	0	0	0	0	0	0	0	0	0	0	0	0	0	0	0	0	0.040721	0	0	0
Bony fish	id99	0.756204	0	0	0	0.0981949	0	0.0207469	0	0.373671	0.00829703	0	0	0.0969441	0	0	0	0.247089	0.00207129	0	0	0.0751503	0	0	0.136502	1.04491	0.00622278	0	0	17.5523	5.80278	0.00601667	0.154834	8.09542	0.00232878	0	10.5632	0.652765	0	0.232595	0	0.97219	0.837649	0.0043008	0	0.409353	0	0.289251	0.333768
Prokaryote	id176	0	0.00713812	0	0	0.0525692	0.239189	0	0	0	0.0431276	0	0.0582099	0	0	0	0	0	0	0	0.0318795	0	0.105452	0	0	0	0	0	0.20901	0	0	0	0	0	0	0	0	0.0296905	0	0	0	0	0.0598318	0	0.0241717	0	0	0	0
Prokaryote	id177	0	0	0.0163883	0	0	0.324062	0	0	0.0223304	0	0	0.00727624	0	0	0	0	0	0	0	0	0	0	0.0651601	0.0638702	0	0.0304632	0	0.0464466	0.0426683	0	0	0	0	0	0	0	0	0.0446276	0.11295	0	0.147025	0	0	0.104744	0.0619165	0.0340279	0	0.14079
Prokaryote	id178	1.0553	1.27772	5.66217	1.98676	0.811067	1.73605	6.97193	5.466	1.13885	1.48072	0.89367	11.5619	0.273301	1.25466	11.3102	5.21306	0.296532	0.949881	11.4962	5.10869	1.01509	0.602585	8.76404	4.55873	1.21138	0.624495	0.749667	7.84174	0.853366	0.736073	2.78182	0	1.65807	0.775283	0.556413	0.769771	0.831334	0.0148759	0.587338	1.6001	2.22859	0.0972267	0.443251	1.96596	2.407	0.115695	0.300759	1.43275
Prokaryote	id179	0.0869509	0.0185591	0	0.0381424	0.0976284	0	0	0.071058	0.130633	0	0	0.0331069	0.0626986	0.0281217	0	0.168522	0.0781401	0	0	0.0207217	0.0738595	0.019584	0	0.0363262	0.0506512	0.00990053	0	0.0402537	0.0924479	0	0	0	0.053004	0	0	0.0425831	0.217112	0	0	0.180209	0.105626	0.0243067	0	0.115218	0.251536	0	0	0.20456
Prokaryote	id180	0	0	0.0510296	0.130513	0.017538	0.0480503	0.069988	0.0425497	0.0115887	0.027977	0.0931702	0.0849621	0.0250294	0	0.0541621	0.187406	0.0561486	0.0177463	0.0747842	0.0992656	0.0471757	0.0117269	0.0760852	0.0559342	0.049631	0	0.0496658	0.0843641	0.0664297	0.0116937	0.0368072	0	0.058188	0.0251464	0.0711118	0.191241	0.0577809	0	0.0410316	0.184988	0.0542136	0	0	0.112898	0.0602481	0.0105955	0	0.425495
Prokaryote	id181	0	0	0	0	0	0.0300915	0	0	0.0483826	0.0140165	0.00518648	0	0.0365742	0	0	0	0.0573028	0	0.0156112	0.0725259	0.0344677	0	0.00529426	0	0.0368372	0	0	0	0.023112	0.00976424	0.0102447	0	0.04417	0	0	0	0.0675459	0	0.0146835	0.0463396	0.0502981	0.0340293	0.00993493	0	0.0402457	0.0309654	0.0286088	0
Prokaryote	id182	0	0.428287	0.100151	0	0.0813987	0.120023	0	0	0.188361	0.0479196	0.0354631	0.00808471	0.140045	0.828653	0	0	0.0846852	0.118207	0.0444764	0.106265	0.123099	0.0836923	0.0362001	0.00887085	0.161163	0.059234	0	0.0817976	0.0250479	0.0417275	0.00875612	0	0.088189	0.00897319	0.0184548	0.077432	0.0144741	0.0165287	0.0587338	0.0264043	0.0201193	0	0.0149024	0	0.166014	0	0	0
Prokaryote	id183	0	0.266787	0.0133155	0	0.00244071	0.320976	0.00796909	0.0101511	0.00241913	0.392461	0.00777971	0.0236478	0.00522488	0.12936	0.0251252	0	0	0.116075	0.0078056	0.0181315	0	0.230112	0.00529426	0.00518945	0.00690698	0.264839	0.0129597	0.00754757	0	0.119612	0.0256117	0.122625	0	0.139107	0.00539803	0.0133072	0.0168865	0	0.166412	0.0360419	0	0.00486133	0.0422235	0.0288046	0	0	0.126355	0.0592148
Prokaryote	id184	2.29454	0	0	0	3.00207	0	0	0	1.58695	0	0	0	0.679235	0	0	0	0.125024	0	0	0	1.27038	0	0	0	0.745954	0	0	0	1.01231	0	0	0	0.75089	0	0	0	6.33967	0	0	0	0.79974	0	0	0	1.801	0	0	0
Prokaryote	id185	2.84523	0.20879	0.0332888	0.0102167	2.91787	0.250762	0.0630886	0.0317223	2.62234	0.131404	0.0972464	0.0295597	1.08155	0.348006	0.0816569	0	0.588004	0.0987876	0.0715513	0.158003	2.25025	0.3213	0.0595604	0.0687602	2.56191	0.120663	0.0453588	0.185545	1.75478	0.173925	0.076835	0	1.24173	0.0853014	0.0337377	0.049902	3.89836	0.0815848	0.165189	0.0675785	0.939947	0.0303833	0.105559	0.0562999	1.46142	0.0912374	0.122183	0.309532
Prokaryote	id186	2.12216	0	0.109256	0.223545	2.06939	0	0.0635711	0.208229	2.03455	0	0.0620604	0.379982	0.410845	0	0.0601287	0.967096	0.881581	0	0.0177905	0.974097	1.10263	0	0.00905002	0.754023	2.01503	0	0	0.920331	1.5645	0.0083455	0.0262684	0	1.10991	0	0	0.336661	1.33607	0	0.0501998	1.01217	0.309527	0	0.0084914	0.707246	0.472973	0	0.0163013	1.24227
Prokaryote	id187	0.115935	0.0742365	0	0	0.180613	0.130396	0	0	0.19353	0.0607381	0	0.00945912	0.151522	0.106862	0	0.00601863	0.0573028	0.039515	0	0	0.187111	0.127296	0	0	0.303907	0.0544529	0	0.0201269	0.286589	0.0537033	0.0102447	0	0.30919	0.099737	0	0	0.33773	0.0193386	0	0	0.155924	0	0	0	0.14086	0	0	0.0107663
Prokaryote	id188	0.104663	0.189458	0.270749	0.53581	0.0894927	0.142099	0.234645	0.059215	0.104829	0.151845	0.198815	0.295597	0.0217703	0.192165	0.62813	0.165512	0.0434112	0.115252	0.598429	0.0949744	0.0615495	0.15912	0.313244	0.185955	0.072907	0.0577531	0.159836	0.234813	0.138672	0.138327	0.443935	0	0.147233	0.0481187	0.206925	0.124201	0.124638	0.0241733	0.644441	0.137302	0.0544897	0.0526644	0.252513	0.165845	0.0503072	0.0589817	0.548335	0.161495
Prokaryote	id189	0.040255	0.0734632	0.0443851	0.136223	0.081357	0.0501525	0.0487	0.0169186	0.0927333	0.0428281	0.00864413	0	0.365742	0.0749912	0.0460629	0	0.143257	0.0205807	0.0260187	0.0518042	0.205165	0.03264	0.0352951	0.0821663	0.145814	0.037127	0	0.0670895	0.05778	0.0325475	0.0213431	0	0.158276	0.0131233	0	0.0576646	0.0562883	0	0	0.0042907	0.0628727	0.00405111	0.00413956	0.0174573	0.0503072	0	0	0.00448597
Prokaryote	id190	0	0.0324784	0.0159786	0.0163467	0.0146443	0.0100305	0.0106255	0	0.00483826	0.0327051	0.0259324	0.0141887	0	0	0.0502504	0	0.015628	0.00493938	0.0208149	0	0.00492396	0.004896	0.0264713	0	0.00460465	0	0.0259193	0	0.00924479	0	0.0563457	0	0.008834	0.0157479	0.0107961	0	0.125442	0	0.0538393	0	0.0352087	0.0243067	0	0.0314232	0.0503072	0	0	0.0538316
Prokaryote	id191	0.173902	15.6407	0.340877	0.25065	0.27336	37.1881	0.23376	0.497406	0.135471	17.1281	2.08496	0.10878	0.637436	20.5176	3.91953	0.0421304	0.270886	18.0781	2.26362	0.549125	0.128023	24.9353	2.303	0.435914	0.165768	0.18811	2.23943	0.125793	0.295833	14.2265	6.04947	0.457057	0.278271	8.69811	2.13762	0.6281	0.434224	4.53974	1.62986	1.84328	0.845009	5.23566	1.0233	1.5764	1.77584	7.4317	0.0810582	2.27169
Prokaryote	id192	0.0434754	0	0	0	0.00488142	0	0	0	0.00483826	0	0	0	0	0	0	0	0	0	0	0	0	0	0	0	0	0	0	0.0150951	0.0184896	0	0	0	0	0	0	0	0.154391	0	0	0.0360419	0.0251491	0	0	0.0418976	0.125768	0	0	0.183027
Prokaryote	id193	0	0.00927956	0	0	0	0	0	0	0	0	0	0	0	0	0	0	0	0	0	0	0	0	0	0	0	0	0	0	0	0	0	0	0.004417	0	0	0	0	0	0	0	0	0	0	0	0	0	0	0
Prokaryote	id194	0.222951	0	0.0455232	0.0838295	0.141853	0	0.0181632	0.130143	0.14887	0	0	0.42849	0.116108	0	0.0773083	0.452683	0.106858	0	0.0533716	0.283374	0.134673	0.0251077	0.0271501	0.470155	0.251879	0	0.0265839	0.877325	0.181735	0.0083455	0.148854	0	0.151008	0	0.0369096	0.855301	0.668036	0.00826437	0.409965	0.193632	0.154764	0.0415499	0.212285	0.196955	0.232187	0	0.448286	0.368079
Prokaryote	id195	0	0.0139193	0	0.00544892	0	0	0	0.0304534	0	0	0	0	0	0	0.00502504	0.637975	0	0	0	0.0207217	0	0	0	0	0	0	0	0.0150951	0	0	0	0	0	0.0209973	0	0	0.0289482	0	0	0	0.0100596	0	0	0	0	0	0	0
Prokaryote	id196	25.2843	20.304	4.74351	0.838295	19.7593	19.6323	3.75069	3.44445	22.5372	16.0131	8.16538	2.06969	19.9885	20.238	6.34787	1.4918	14.9334	32.5915	4.6967	3.60416	22.9448	33.1003	3.42996	3.64592	17.293	35.6673	12.0691	3.22546	19.019	32.2637	11.418	0.400175	13.8324	29.8628	3.29419	2.6296	21.039	37.5781	22.4059	8.90705	16.4909	35.2426	18.3839	5.24615	18.661	52.3425	24.4683	6.43219
Prokaryote	id197	0	0.00869958	0.00998664	0	0	0	0.00332045	0	0	0	0.0194493	0	0	0.0527282	0.0125626	0.0112849	0	0.0432196	0.0357757	0	0	0.02448	0.00330891	0	0	0.0340331	0.00971975	0	0.005778	0.0701804	0.035216	0	0	0.0426507	0	0	0	0.308209	0.143776	0.0643605	0	0.203568	0.149024	0.0294592	0	0.0470011	0.35165	0.070654
Prokaryote	id198	0.350219	0.21749	0.0466043	0.0170279	0.30814	0.156727	0	0	0.241913	0.172286	0	0	0.0718421	0.267156	0.0282658	0	0.0227909	0.114223	0.0325233	0.103608	0.218501	0.17136	0.0264713	0	0.0201454	0.327955	0	0	0.002889	0.311235	0	0	0	0.370733	0	0.066536	0	0.105758	0.0611811	0.148029	0.364662	0.154955	0.0217327	0.0065465	0.367871	0.124415	0.0268207	0.0336447
Prokaryote	id199	0.104341	0.567909	0.515577	0.0305139	0.0917707	1.2157	0.425018	0.00609069	0.0735416	0.637283	0.22613	0.0227019	1.47133	1.01688	0.271352	0.125188	0.831411	1.33561	0.824271	0.0683816	0.147719	1.04774	0.510367	0.0477429	0.0773582	1.57616	0.284076	0.00603806	0.0795052	0.945178	0.0983488	0	0.0671384	1.85826	0.0215921	0.0298081	0.111933	2.53916	0.201653	0.119453	0.223324	2.16038	0.172868	0.0209488	0.16702	0.835181	0.135415	0.0882838
Prokaryote	id200	0	0.010545	0	0	0.0199695	0.013678	0	0	0.010996	0	0.00942996	0	0.0213745	0.0434608	0	0.010943	0	0.00673552	0.007096	0.00470948	0.0313343	0	0.00962593	0.00471768	0.0230233	0.018001	0	0.00457429	0.00840436	0.0177532	0.00465667	0	0.00803091	0.0214745	0	0.00725848	0	0.00659271	0.0133486	0	0.0182902	0.0265164	0.00225794	0	0.0228669	0.0522793	0.0108367	0.0171282
Prokaryote	id201	0.283798	0.41178	1.04527	0.105573	0.268478	0.686462	1.18208	0.0888225	0.341702	0.391293	1.28041	0.277862	0.515957	1.05808	1.3756	0.176797	0.354886	0.407499	1.14482	0.21693	0.246198	0.52326	0.777595	0.194604	0.497878	0.331049	0.861818	0.154096	0.326457	0.402775	1.48868	0	0.30919	0.603671	0.813079	0.256164	0.295513	0.16317	0.77394	0.131939	0.198049	0.337255	0.524689	0.173482	0.242103	0.378773	0.381451	0.218691
Prokaryote	id202	3.70447	1.78921	1.11518	0.510836	2.38579	3.21603	1.14888	0.637619	4.01273	2.3098	1.29662	0.715346	5.21508	2.02125	1.26254	1.78302	4.22933	2.19185	1.18385	0.793252	4.62853	1.8819	0.886789	0.830312	2.42608	2.19049	1.19229	0.537765	2.05697	2.081	1.9817	0.0766406	1.58184	2.70668	0.786089	0.798432	1.83037	1.54105	1.79872	0.933227	2.56521	1.68931	1.37847	0.959062	3.0373	0.984258	1.73143	1.45682
Prokaryote	id203	0.926872	0.301586	1.16844	1.45758	0.866452	0.310319	0.959611	2.34428	0.892054	0.183966	1.41007	1.68786	0.943744	0.488614	1.38817	2.17047	0.713029	0.185227	1.19035	1.35015	0.898623	0.31824	0.823919	1.13519	1.03317	0.167071	1.36401	1.73594	1.28272	0.3448	1.56871	0.0696733	1.17327	0.351048	0.904171	1.96947	1.13984	0.187343	1.6886	3.79727	1.46179	0.343332	1.22634	2.82809	1.61926	0.517012	1.86553	5.74989
Prokaryote	id204	0	0.0260988	0	0	0	0.0188072	0	0	0	0.0087603	0	0	0	0.369097	0	0	0	0.0926134	0	0	0	0.0918	0	0	0	0.139226	0	0	0	0.146464	0.0160073	0	0	0.150918	0	0	0	0.821892	0.055063	0.00965407	0	0.607667	0	0	0	0.613779	0.0178805	0
Prokaryote	id205	0.0745839	0.0999593	0.0152997	0	0.0736157	0.13326	0.0286143	0	0.112922	0.0721375	0.0521441	0.0067929	0.317057	0.0646244	0.0144346	0	0.231942	0.0922254	0.0467122	0	0.175035	0.200411	0.0399208	0	0.114083	0.115536	0.0558406	0	0.0813276	0.152511	0.0220711	0	0.0872298	0.154558	0	0	0.174971	0.11631	0.228468	0	0.046957	0.137898	0.0606441	0	0.15896	0.0984794	0.0753313	0.00579874
Prokaryote	id206	4.70682	0.173992	0.156457	0.108978	4.2865	0.191206	0.202548	0.323568	6.11435	0.119724	0.100488	0.144843	5.75717	0.326915	0.197861	2.07267	5.18655	0.16053	0.204897	0.33349	3.73913	0.3213	0.115812	0.291907	4.02619	0.191823	0.281873	0.213848	2.59143	0.32344	0.697918	0	1.97937	0.183726	0.111334	0.256164	2.25857	0.383751	0.529216	0.415125	1.42092	0.30991	0.338409	0.340418	1.98084	0.201828	0.482773	0.487849
Prokaryote	id207	0	0	0	0.0931439	0.0166886	0.145742	0.0544895	0.321019	0.0744348	0.0718794	0	0.436575	0.0535885	0	0	0	0	0.0591037	0.0444764	0.0974097	0	0	0	0.168546	0.0708408	0.059234	0	0.0860122	0.10272	0.125183	0.122586	0	0.135908	0.116651	0	0.136484	0.0659789	0.0991724	0	0.0528086	0.0429899	0.0415499	0	0.0447624	0.0687961	0	0	0.0828178
Prokaryote	id208	1.95937	12.5141	3.14069	1.08648	1.51032	10.8173	2.85843	2.59895	1.85636	10.3067	3.64747	3.49256	1.15488	11.1679	4.77177	4.10676	1.01987	7.49431	3.01648	4.92787	1.99867	14.4862	2.70043	4.39733	1.66157	11.0919	3.8272	6.57903	1.77085	10.86	9.40841	1.06713	1.69103	9.64761	2.19829	4.74046	5.68899	4.56681	2.96815	1.6258	2.82744	6.23173	2.77431	1.97295	3.7512	7.39529	4.19608	1.86142
Prokaryote	id209	0.229266	0.1265	0.0819417	0	0.31186	0.213606	0.0726527	0.00867619	0.316539	0.175168	0.0443289	0	0.788404	0.418139	0.0601287	0.154324	0.460209	0.142686	0.0533716	0	0.518744	0.204413	0.0633501	0.0177417	0.686415	0.257593	0.0443066	0	0.382096	0.124621	0.039329	0	0.39865	0.375667	0	0	0.461575	0.546733	0.0666519	0	0.175897	0.476217	0.118451	0	0.278978	0.508322	0.129589	0.013571
Prokaryote	id210	1.07884	0.185591	0.092321	0.0217957	1.47419	0.157144	0.0708364	0.0372209	1.29988	0.224264	0.0242036	0.0441425	0.916096	0.183728	0.0770506	0.357105	0.639013	0.0757372	0.0312224	0.0863404	1.06029	0.0816	0.0458836	0.0761119	0.721396	0.128707	0.0311032	0.144243	0.600912	0.113916	0.061468	0	0.344526	0.0944877	0.0503817	0.0709718	0.521068	0.0193386	0.013052	0.0514884	0.301789	0.0324089	0.00993493	0.0104744	0.268305	0.0324399	0.00953626	0.104074
Prokaryote	id211	0.135257	0.0742365	0.0639145	0.0217957	0.107391	0.0702135	0.0637527	0	0.0774122	0.168198	0.0726107	0.227019	0.0626986	0.033746	0.211052	0	0.104187	0.0493938	0.114482	0	0.0393917	0.058752	0.0847082	0.114168	0.239442	0.168309	0.0518387	0.0603806	0.157162	0.0488212	0.102447	0	0.282688	0.0944877	0.0431843	0.117103	0.771953	0	0.0685228	0.102977	0.251491	0	0.0596096	0.157116	0.28172	0.0176945	0.114435	0.0538316
Prokaryote	id212	0	0	0	0	0	0	0	0	0	0	0	0	0	0	0	1.0884	0	0.00591542	0	0.0062041	0	0.0117269	0	0	0	0	0.0310411	0	0	0	0	0	0	0	0	0	0	0	0	0	0	0	0	0	0	0	0	0
Prokaryote	id213	0.988204	0.0185591	0.0213048	0.0249093	1.0172	0.0410773	0.0607169	0.127614	1.12616	0.0382672	0.0731046	0.095492	0.724517	0.0160695	0.0201002	0	0.832502	0.00940834	0.0386563	0	0.839419	0.00932571	0.0352951	0.0780889	1.72609	0.00471454	0.0987403	0.0479211	1.52055	0.00464964	0.208796	0	1.48075	0	0.057579	0.0101388	0.908883	0.00460443	0.0596661	0.180455	0.625613	0.00462984	0.0331164	0.154622	0.642974	0.0252779	0.0472272	0.304533
Prokaryote	id214	0.193224	0	0	0	0.213853	0	0	0	0.110589	0	0	0	0.134354	0	0	0	0.163722	0	0	0	0.168822	0	0	0	0.127176	0	0	0	0.162884	0	0	0	0.0841333	0	0	0	0.179203	0	0	0	0.134128	0	0	0	0.138944	0	0	0
Prokaryote	id215	0.531367	0.0278387	0	0	0.517431	0.0100305	0	0.0203023	0.425767	0.028033	0	0.0756729	0.0626986	0.0112487	0	0	0.0208374	0	0	0.0310825	0.551484	0	0	0	1.05907	0	0	0.0100634	0.582422	0	0	0	2.56186	0	0	0.0212915	0.106144	0	0	0.0514884	0.251491	0	0	0.0209488	0.0100614	0	0	0.0215326
Prokaryote	id216	0.792219	0.436139	0.0745669	0.664768	1.27893	0.260793	0.0531273	2.32461	0.44512	0.429839	0.311189	2.44991	0.219445	0.247471	0.0402003	1.0352	0	0.0691513	0.0728523	0.621651	0.600724	0.068544	0.0529426	0.539703	2.49572	0.18811	0.114045	0.513235	2.29271	0.136699	0.163915	0.178364	6.53716	0.0524931	0.0539803	1.14974	0.636861	0.0483466	0.0587338	3.72776	0.613637	0.0194453	0.0397397	2.86999	0.231413	0	0.0286088	3.17606
Prokaryote	id217	0.129753	0.0214144	0.801478	3.85729	0.545583	0.0540104	0.895984	11.9129	0.153094	0	0.663351	2.86035	0.101673	0.0432641	0.80338	8.22438	0.196244	0.0227971	0.590261	5.21489	0.214361	0	0.631349	3.73878	0.134981	0	0.882228	7.34149	0.409	0	1.28964	0	0.16162	0	1.03584	4.7813	2.15417	0	0.106234	4.90178	1.31633	0	0.202623	4.36484	2.47896	0	0.167331	4.95228
Prokaryote	id218	0.583406	1.33141	56.0513	56.574	1.4715	0.508793	55.9145	29.2863	0.40202	0.446902	35.4184	29.506	0	2.29321	36.2628	26.6913	0	0.176577	48.2665	52.8954	0.461473	0.236522	60.5131	57.7458	0.0845299	0.0573944	42.6079	48.4309	0.263499	0.0849064	37.7122	5.45	0.678553	0.284021	68.5994	55.7951	1.65485	0	17.6391	31.0821	5.22906	0.187878	34.4315	40.9969	5.80841	0.478692	16.2439	26.4425
Prokaryote	id219	0	0	0	0	0	0	0	0	0	0	0	0.0218287	0.056268	0	0.0309233	0.944462	0	0	0.00800574	0.0239096	0.022726	0	0.00814502	0	0	0	0	0.0309644	0	0	0.00788051	0	0	0	0	0.0327562	0	0	0	0.0158426	0	0	0.00764226	0	0	0	0.0220068	0
Prokaryote	id220	0	0.0463978	0.255658	0	0	0.040122	0.148756	0	0.0290296	0.028033	0.0829836	0.151346	0.0313493	0	0.231152	0	0	0	0.218557	0.103608	0.0295438	0	0.0423541	0.166062	0.0460465	0.0495027	0.0207355	0.110698	0.0277344	0	0.112691	0	0	0	0.0323882	0.0319373	0.00964942	0	0	0.0411907	0	0	0	0.0837952	0	0	0	0.129196
Prokaryote	id221	0.299037	0	0	0	0.553228	0	0	0.0338372	0.202746	0	0	0.00450434	0.154258	0	0	0	0.178606	0	0	0.0148012	0.131306	0	0	0.00494233	0.223655	0	0	0	0.25093	0	0	0	0.147233	0	0	0.00506941	0.101089	0	0	0.0245183	0.0239515	0	0	0.00498781	0.0622851	0	0	0
Prokaryote	id222	0	0.00441884	0	0	0.00464897	0	0	0.00483388	0.0506865	0	0.049395	0.0315304	0	0	0.0287145	0	0.0496128	0	0	0.00986747	0	0	0	0	0.0350831	0	0.0197481	0.0383369	0.0440228	0	0.0341489	0.233571	0.02524	0	0.010282	0.00506941	0	0	0.0139842	0.014711	0.0095806	0	0	0.0299269	0	0	0	0.056395
Prokaryote	id223	2.57235	0.0114562	0	0.0672706	3.31856	0.0123833	0	0.0543065	1.97114	0	0	0.28027	1.09228	0.00925817	0.00413584	0	0.703154	0.00813067	0	0.213186	2.11143	0.00402963	0	0.290438	0	0.0162972	0	0.0455546	2.1419	0.0241092	0.0168636	0	1.34146	0.0259225	0	0.0306668	0.968913	0	0.0201419	0.0169509	0.571288	0.00800219	0.0367961	0.0301732	0.260852	0.00728169	0.0588658	0.0265835
Prokaryote	id224	0.0073656	0.127343	0.0460206	0.0941617	0.0632662	0.0305886	0.0121511	0	0.02705	0.0189973	0.0197706	0.00721152	0.0424895	0.0328742	0.0319253	0.0122361	0.0278008	0.0338915	0.00132242	0.0065825	0.0237752	0.0211517	0.0174906	0.0145067	0.0117018	0.0226442	0	0.0179019	0.0164456	0.00868484	0.00260347	0	0.0101024	0.00933804	0.0013718	0.0121743	0.00980881	0.00368589	0.00621917	0	0	0.00370623	0.00126238	0.00931649	0	0	0.00121172	0.00273604
Prokaryote	id225	0	0	0.0409708	0.0272446	0.00375494	0	0.0102168	0	0.0111652	0	0	0.00727624	0.0120574	0	0.0173944	0.0601863	0	0	0	0.0139473	0	0	0	0.00997971	0.00177102	0	0	0.0077411	0	0	0	0	0	0	0	0.00204726	0	0	0	0	0	0	0	0	0	0	0	0
Prokaryote	id226	0.0268367	0.0154659	0.0473441	0.665979	0.0596618	0.0501525	0.0826424	0.259418	0.0376309	0.0155739	0.126781	1.33479	0	0.0562434	0.251252	0.541677	0	0.0384174	0.0636012	0.500774	0.0382975	0	0.11765	0.490115	0.0920931	0	0.0115197	0.777121	0.061632	0.0325475	0.15367	0	0.245389	0.0174977	0.0359869	0.283887	0.128659	0	0.0870131	0.594977	0.117362	0	0.0441553	0.372423	0.145332	0	0.00529792	1.07663
Prokaryote	id227	0.0772897	0.352623	0.362182	0.926316	0.0683399	0.21064	0.552524	1.95917	0.0290296	0.616725	0.45641	1.34319	0.114947	0.191228	0.683405	0.0361118	0.0520934	0.197575	0.82219	0.227939	0.118175	0.068544	0.487072	0.155684	0.193395	0.0792043	0.0725742	0.181142	0.342057	0.0781139	0.583946	0.646568	0.450534	0.220471	0.226717	0.0958119	0.0868447	0	0.117468	0.432503	0.110656	0	0	0.513246	0.0201229	0	0.0476813	0.516783
Prokaryote	id228	0.0357823	0	0.0197267	0.0706341	0.054238	0.00464375	0.0590303	0.0422964	0.0268792	0.0173043	0.0576275	0.0919636	0.0387028	0.0156232	0.167501	0	0.0675285	0	0.0867289	0.0335768	0.0547107	0	0.0637272	0.0720757	0.140698	0	0.119997	0.013977	0.13268	0	0.18023	0	0.0327185	0	0.0499818	0.0197144	0.0670098	0	0.0181277	0.0333721	0.0279434	0	0.00919901	0.0824374	0	0	0	0.0448597
Prokaryote	id229	0	0	0.0295901	0.0100906	0.0180793	0	0.024596	0.0563953	0	0	0.0768367	0.135756	0	0.0520772	0.111668	0.0390096	0	0.0045735	0.0240914	0.0527636	0	0	0.0588251	0.0576606	0.0213178	0	0.0479988	0.158406	0.0214	0	0.175487	0	0.0286287	0	0.0849691	0.0443574	0	0	0.0135958	0.0286047	0.00931447	0	0.00919901	0	0.0326065	0.0327676	0.0309046	0
Prokaryote	id230	0	0	0	0	0	0	0	0	0	0	0	0	0	0	0	0	0	0	0	0.0144907	0	0	0	0	0	0	0	0	0	0	0	0	0	0	0	0	0	0	0	0.0144023	0	0	0	0	0	0	0	0
Prokaryote	id231	0	0.0278387	0.0639145	0.337833	0.0585771	0.020061	0.0531273	1.67494	0	0.028033	0.0622377	1.74048	0	0	0.0904507	0.0240745	0	0	0.0624448	0.455877	0	0	0.0317656	0.166062	0.119721	0	0	0.362284	0.101693	0	0.0102447	0	0.13251	0	0.0323882	0.0851661	0.0192988	0	0	0.205954	0.080477	0	0	0.104744	0	0	0	0.0753642
Prokaryote	id232	2.16227	0.053026	0	0	2.74754	0.033435	0	0	0.999907	0.0533961	0	0	0.930526	0.262469	0	0	1.06171	0.117604	0	0	3.00127	0.153874	0	0.088962	0	0.372449	0	0	5.44122	0.274329	0	0	3.56725	0.344955	0	0	5.69775	0.00460443	0	0.0245183	3.15681	0.0324089	0	0.0598537	1.18821	0.139028	0	0.0307609
Prokaryote	id233	1.00198	0.0559844	0.193489	0.784486	1.10854	0.100305	0.161483	0.291262	0.75585	0.0177987	0.17192	0.772582	0.403509	0.00535651	0.237381	1.28665	0.5127	0.028225	0.113525	0.456278	1.0668	0.06528	0.146906	0.314583	2.00551	0.0188582	0.108154	0.372972	1.67065	0.00464964	0.190961	1.4439	2.13465	0.0299961	0.0600363	0.285734	2.03289	0	0.0290351	0.882866	1.21963	0.00411977	0.00841944	0.407056	1.01155	0	0.00404079	0.7274
Prokaryote	id234	1.99339	0	0	0	2.79291	0	0	0.0192743	1.50047	0.0177424	0	0.0239471	0.75397	0	0.0190824	0	0.51434	0.0375143	0.032935	0	1.60185	0	0	0	2.86771	0	0	0.0764311	2.10056	0	0	0	2.16377	0	0	0	0.76951	0	0	0	0.432946	0	0	0	0.305664	0	0	0
Prokaryote	id235	0.56035	0	0	0	0.829842	0.120366	0	0.0812092	0.580591	0.00934432	0	0.0378365	0.762833	0	0	0	0.864751	0	0	0	1.75293	0	0	0	6.22549	0.0198011	0	0	5.0569	0	0	0	6.03362	0	0	0.0106458	0.704407	0	0	0.0102977	0.372206	0	0	0	0.21129	0	0	0
Prokaryote	id236	0.0163749	0	0	0.00461772	0.0165472	0	0	0.012904	0.00820044	0	0	0.0040081	0.00442787	0	0	0	0.0132441	0	0	0.0351215	0.0166914	0	0	0	0.0195112	0	0	0	0.0430901	0	0	0	0.033689	0	0	0	0.0490648	0	0	0.170174	0.0596758	0	0	0.0532597	0.0511598	0	0	0.150546
Prokaryote	id237	0.202885	0.185591	0.0958718	0	0.146443	1.32403	0.23376	0.0304534	0.309649	0.429839	0.10373	0.236478	0.553837	0.551185	0.201002	0.818534	0.125024	0.266726	0.156112	0.24866	0.256046	0.39168	0.190593	0.0311367	0.884094	0.168309	0	0.261649	0.582422	0.478448	0.15367	0	0.830396	0.115485	0.0215921	0.212915	0.704407	0.0580159	0.0881007	0.030893	0.311848	0.029168	0.0496747	0.146642	0.402457	0.0176945	0.0286088	0
Prokaryote	id238	0.0951483	0	0	0.00825593	0.081357	0	0	0	0.117291	0	0	0.064494	0.118747	0	0	0	0.0868224	0	0	0.0156983	0.104448	0	0	0.0078628	0.293023	0	0	0.0609905	0.196102	0	0	0	0.321236	0	0	0.00806497	0.241235	0	0	0	0.0762093	0	0	0	0.0990899	0	0	0
Prokaryote	id239	0.0261114	0	0.431855	1.81631	0.219884	0	0.325464	0.740759	0.0871759	0.0336732	0.24297	2.23269	0	0	0.733384	1.10613	0	0	0.478181	0.662721	0.035488	0	0.391108	0.589073	0.182527	0	0.289549	0.625565	0.116601	0	0.682978	0.40172	0.326301	0	0.155619	0.278133	0	0	0.0881889	0.463859	0.0815646	0	0.0268512	0.188728	0	0	0.0515474	0.300681
Prokaryote	id240	0.275345	0.306225	0.181091	0.893622	0.292885	1.35913	0.100942	0.71058	0.169339	0.429839	0.150408	0.794566	0.22467	0.331836	0.190952	0	0.135443	0.148181	0.119686	0.642373	0.270818	0.19584	0.127062	0.300988	0.492698	0.0594032	0.0881258	0.654123	0.263477	0.146464	0.22026	0	0.70672	0.0472438	0.0971646	0.186301	0.916694	0.014504	0.0342614	0.164763	0.427534	0.0243067	0.00496747	0.0628464	0.638901	0	0.00476813	0.317606
Prokaryote	id241	0.0609266	0.0417998	0.220726	0.0785429	0.175907	0.33435	0.162732	0.0457259	0.0784583	0.0505098	0.158865	0.536869	0.197698	0.0608037	0.126758	0.271109	0.150179	0.0889978	0.206274	0.224018	0.115336	0.105859	0.23848	0.215058	0.42313	0.044597	0.205487	0.679962	0.283174	0.0351864	0.175359	0	0.326301	0.113499	0.145893	0.335677	0.399886	0	0.0176378	0.148435	0.29907	0.00875916	0.0268512	0.150982	0.580119	0	0	0.242485
Prokaryote	id242	0	0	0	0.833684	0.0146443	0	0	0.0507557	0	0	0	1.01685	0	0	0	0.0240745	0	0	0	0.409253	0	0	0	0.134926	0	0	0	0.412601	0	0	0	0	0.030919	0	0	0.196947	0.0289482	0	0	0.113274	0	0	0	0.0680836	0.0100614	0	0	0.226093
Prokaryote	id243	0.0917815	0	0	0.223406	0.117154	0	0	0.197947	0.0725739	0	0	0.629031	0.0417991	0	0	0.0120373	0	0	0	0.134691	0.0344677	0	0	0.145305	0.13814	0	0	0.392474	0.106315	0	0	0	0.287105	0	0	0.159686	1.82374	0	0	0.0257442	0.321908	0	0	0.0314232	0.648963	0	0.00953626	0.0269158
Prokaryote	id244	0.835695	0	0	0	0.951877	0	0	0.00507557	0.527371	0	0	0.0141887	0.182871	0	0	0	0.354235	0	0	0.0518042	0.374221	0	0	0	0.248651	0	0	0	0.166406	0	0	0	0.145761	0	0	0.0159686	0.173689	0	0	0.0669349	0.0855068	0	0	0.0104744	0.135829	0	0	0
Prokaryote	id245	1.26884	0	0	0	1.4449	0.006687	0	0.0270697	1.6192	0	0	0	0.675751	0	0	0.00802484	1.31275	0.0131717	0	0.00690723	0.93227	0	0	0.0207578	0.859535	0.0132007	0	0.0201269	0.468403	0	0	0	0.52415	0	0	0.0212915	0.836283	0	0	0.0686512	0.590165	0	0	0.0279317	0.576856	0	0	0.0287102
Prokaryote	id246	0.00920115	0.0839579	0.101452	0.200363	0.0298215	0.0620936	0.19227	0.594213	0	0.124591	0.207459	0.329256	0.0149282	0.0374956	0.100501	0.289537	0	0.0517459	0.113987	0.0984341	0	0.0279771	0.0504215	0.118978	0.0400033	0.0518599	0.103677	0.0716479	0.0432712	0.0185985	0.082933	0	0.0396042	0.0449941	0.0616918	0.16049	0.0183798	0	0.0186457	0.151535	0	0.0138895	0.0189237	0.164719	0.0648559	0	0	0.237459
Prokaryote	id247	0.200953	0.0519655	0.0255658	0	0.234308	0.0160488	0.0255011	0.0203023	0.162566	0.0224264	0.0124475	0.0189182	0.167196	0	0	0.0337043	0.204206	0.039515	0.00832597	0.012433	0.137871	0.0430848	0.0169416	0	0.202605	0.0396021	0.0124413	0.0201269	0.122031	0.0234342	0	0	0.0989408	0.125984	0	0.0127749	0.138952	0.0657513	0.066565	0.0741433	0.0925486	0.163341	0.0516617	0.0335181	0.144885	0.0637003	0.0877336	0.0645979
Prokaryote	id248	0.36908	1.88198	0.604435	0.25714	0.658169	0.918523	0.680507	0.193898	0.47839	1.87411	0.664335	0.573924	0.921693	1.13119	0.892086	0.284025	0.69653	1.29867	0.420976	0.302676	0.459201	0.836171	0.404505	0.478129	0.336295	1.76875	0.588282	0.180916	0.477821	1.05322	0.425902	0	0.243183	2.1823	0.285065	0.394731	0.281893	0.983228	0.263972	0.387609	0.570799	1.53487	0.290234	0.535489	0.463504	0.223667	0.58932	0.616946
Prokaryote	id249	1.02647	1.98652	1.39035	1.55817	0.889647	1.44489	1.92387	1.84917	1.36198	2.35917	2.28696	1.0699	1.67798	1.10002	1.63337	1.70237	1.43658	1.35604	1.09492	0.978182	1.06469	0.826486	1.11354	1.02528	0.968211	1.96678	1.14216	0.658307	0.837566	1.04794	1.09994	0.513879	0.762316	2.37015	0.788603	1.35267	0.309821	0.744357	0.742621	0.766593	1.01328	0.764131	0.660356	1.02937	0.912853	0.408451	0.935048	1.39808
Prokaryote	id250	0.138512	0.00997802	0.0305446	0.136711	0.258943	0.0107855	0.0342757	0.0945985	0.149136	0	0.0334611	0.0847591	0.059927	0.0322543	0.0684414	0.0215722	0.0746859	0	0.0335725	0.222814	0.144719	0	0.0569275	0.104161	0.0792199	0	0.0668886	0.162313	0.14911	0.0349973	0.0807823	0	0.0696588	0.00376295	0.0232174	0.122102	0.14526	0	0.0210515	1.0187	0.140618	0.0139393	0.0284873	0.611945	0.209162	0	0.0649423	0.976301
Prokaryote	id251	10.1246	0.0829879	0.112587	0.256941	9.23898	0.236491	0.0518315	0.58596	14.4046	0.0759701	0.0337332	0.361446	9.49824	0.0274358	0.122562	0.0978639	10.1985	0.16063	0.0761522	0.791805	8.37474	0.135337	0.0946941	0.666612	6.97062	0.0482953	0.151723	0.597261	5.10343	0.0714456	0.091619	0.326275	4.28054	0.213387	0.0877729	0.614512	6.91149	0.0471674	0.183046	0.703256	4.28557	0.181806	0.0565403	0.570557	5.1616	0.208594	0.209333	0.183815
Prokaryote	id252	0.0805101	0	0.0760887	0	0.00774829	0	0.0252987	0	0	0	0	0	0.165869	0	0	0.00477669	0	0.0470417	0.0495594	0	0	0	0.0462197	0	0	0	0.0740553	0	0.05136	0.0503711	0	0	0.03155	0.0749902	0	0	0	0.0690665	0.132073	0	0.131733	0.104171	0.149812	0.0498781	0.131757	0.0667055	0.158938	0.0085447
Prokaryote	id253	0	0.287666	0.35153	0	0	0.280854	0.138131	0	0	0.317707	0.217832	0	0.208995	0.753661	0.0301502	0	0.197955	1.12618	0.114482	0	0	0.4896	0.0952967	0	0	2.13851	0.829419	0	0	0.751846	0.0717127	0	0	2.39369	0.0431843	0	0	6.18836	0.195779	0	0	5.30858	0.149024	0	0	2.99922	0.286088	0
Prokaryote	id254	0.287536	0.158342	0.122587	0.233525	0.220826	0.127371	0.0632467	0.515614	0.138236	0.11495	0.115255	0.536767	0.149282	0.151768	0.095715	0.0955338	0.136435	0.215608	0.107379	0.291913	0.269646	0.139886	0.0798341	0.230642	0.270432	0.16108	0.111083	0.29152	0.190766	0.166612	0.126026	0.221185	0.354061	0.274964	0.0514099	0.397104	0.13402	0.118948	0.15538	0.155282	0.502981	0.181335	0.090676	0.245234	0.495086	0.25629	0.0908216	0.183711
Prokaryote	id255	8.28474	1.05162	5.34316	1.54988	6.72275	1.32972	4.92126	2.94247	10.921	0.986538	5.34547	0.985504	21.5101	3.59088	4.13049	4.94786	18.3442	6.79824	5.82068	1.61444	11.0792	4.63333	3.56762	3.67434	8.67435	5.5322	12.0278	1.74252	5.89099	8.91342	3.58436	0.0707792	4.18703	9.11001	1.63468	2.84012	8.47074	23.9179	29.8404	5.89924	29.1757	22.1078	24.2517	4.8093	25.2252	13.9355	29.0245	6.93896
Prokaryote	id256	0	0	0	0	0	0	0	0	0	0	0	0	0	0	0	0	0	0	0	0	0	0	0	0	0	0	0	0	0	0	0	0.330617	0	0	0	0	0	0	0	0	0.0305996	0	0	0	0	0	0	0
Prokaryote	id257	0.0157093	0	0.017321	0.531602	0.0158745	0	0.0259157	0	0.0472026	0	0	0.507562	0	0	0	0.0880775	0	0	0.118459	0.0673876	0.0480387	0	0	0.13501	0.0748724	0	0	0.286358	0.0450966	0	0	0.688803	0.0359106	0	0	0.164447	0	0	0.0318341	0.293023	0.0572499	0	0	0.272505	0.0899803	0	0	0.402643
Prokaryote	id258	0.0796444	0.322623	0.160359	0.101557	0.104977	0.233685	0.156145	0.312903	0.10058	0.411954	0.167306	0.494993	0.0749087	0.177398	0.212529	1.13038	0.037343	0.13809	0.119369	0.189392	0.038827	0.186013	0.0986744	0.189722	0.0891223	0.205818	0.0743207	0.162313	0.0695845	0.12249	0.0991419	0.0319648	0.0886566	0.270932	0.0851303	0.24802	0.07263	0.0450541	0.0385945	0.143946	0.0252392	0.0313634	0.0284873	0.183959	0.08655	0.0348817	0.0444342	0.27784
Prokaryote	id259	0.127528	2.39413	2.25405	1.0985	0.109344	0.950891	2.74137	1.0679	0.209013	2.87805	3.91683	1.43779	0.610266	1.25985	2.67332	1.3241	0.795987	1.4502	2.13978	0.497321	0.216654	0.68544	1.83817	0.597825	0.21734	1.23955	1.66713	0.096609	0.244063	0.972518	1.28673	0.107018	0.162546	1.20944	1.40349	0.966635	0.0231586	0.297815	0.755709	0.519003	0.233383	0.272235	0.532512	1.02649	0.189155	0.0566225	0.560732	0.813934
Prokaryote	id260	0.0154579	0.12249	0.196005	0.065387	0.0117154	0.0922806	0.144506	0	0.0503179	0.153247	0.232354	0.0718893	0.0752383	0.0674921	0.225122	0.0048149	0.0750145	0.118545	0.170682	0.0538764	0.0196959	0.0313344	0.0974144	0.0913343	0.0699907	0.0792043	0.153442	0	0.0628646	0.050774	0.118838	0.00891818	0.0636048	0.117585	0.090687	0.110716	0.00385977	0.0386773	0.0587338	0.0370716	0.0160954	0.0427797	0.0357658	0.134072	0	0	0.0686611	0.081824
Prokaryote	id261	0	0.00927956	0	0.00726522	0	0	0	0	0	0	0.0172883	0.0157652	0	0.206226	0	1.46453	0	0.00329292	0	0.00690723	0.108327	0.006528	0	0	0	0	0	0	0	0.0162737	0.0239042	25.4242	0	0	0	0	0.0128659	0	0	0	0.27161	0	0	0.052372	0.00335381	0	0	0
Prokaryote	id262	0.0542765	0.0417059	0.161582	0.153059	0.0329085	0.050716	0.173111	0.102652	0	0.0577458	0.221445	0.20725	0	0	0.169383	0.0743876	0	0.00554986	0.122785	0.104773	0.0829882	0	0.0832805	0.0874626	0.067259	0.0111242	0.0291229	0.0904578	0.0207748	0.0109711	0.115109	0	0.0744438	0.0294905	0.0424565	0.0837307	0	0	0.0439954	0.0462817	0.0508633	0.0163865	0.0111628	0.0529604	0.0339149	0.039763	0.0428596	0.0544364
Prokaryote	id263	0	0	0.0190904	0	0.0104977	0	0	0.109152	0.0173414	0	0	0.118663	0	0	0	0.133747	0	0	0	0.025995	0.0105892	0	0	0.0632406	0	0	0.0260122	0.0649254	0.00994064	0	0	0	0.0189978	0	0.0154782	0.0343412	0.0103757	0	0	0.0110728	0.036056	0	0.0142436	0.0375426	0.0252437	0	0	0.0270123
Prokaryote	id264	0	0.0301586	0.026631	2.84433	0.0146443	0.0250762	0.0185945	2.9616	0.0145148	0.0233608	0	0.151346	0	0.455571	0.0502504	5.93437	0	0.00246969	0.0078056	0.191676	0.0196959	0.11016	0.0132357	0.0441103	0.0184186	0	0.0103677	0.166047	0.0439128	0.102524	0.0537845	1.60527	0.004417	0.00524931	0	0.0212915	0.0168865	0.00725198	0	0.0772326	0.100596	0	0.00248373	0.188539	0.0779761	0.00221181	0	0.228784
Prokaryote	id265	0	0.0207654	0	0	0.00955803	0.0126258	0	0	0.00406008	0.0104552	0	0	0	0.390164	0	0.107746	0	0.00690822	0	0	0.016528	0.0657365	0	0	0.00644008	0.00553876	0	0.00562989	0.0129298	0.0723783	0.0143282	0	0	0	0	0	0.0215931	0	0	0.00288047	0	0	0	0	0	0	0	0
Prokaryote	id266	0.129639	0.0148236	0.0646633	0.0382991	0.121646	0	0.0543154	0.0681067	0.0711054	0.0268686	0.0961072	0.036265	0.0868031	0.0287506	0.0963266	0.0230746	0.076559	0.0347177	0.0631763	0.0959951	0.0786576	0.00625687	0.0473608	0.0397913	0.076499	0.028468	0.0397485	0.0514425	0.127005	0.0842282	0.0850995	0	0.0677367	0.0972716	0.0862306	0.0476168	0.0739891	0.151373	0.0719317	0.381639	0.22819	0.167739	0.0476115	0.378149	0.16394	0.0819714	0.0700748	0.595071
Prokaryote	id267	0.0401264	0.0237177	0.0952932	0.00696347	0.0311912	0.0128185	0.095052	0.035675	0.0432816	0.00895622	0.0662808	0.178303	0.0133543	0	0.0738504	0.0461492	0	0.0126246	0.0598513	0.0364119	0.0377556	0	0.0541266	0.0696348	0.0529609	0	0	0.0578728	0.0118144	0.0187174	0.0229114	0	0.0423354	0.0100626	0	0.0442156	0.00308288	0	0.0125099	0.0263199	0.0642788	0	0	0.0301181	0.0225016	0.0084798	0	0.0756738
Prokaryote	id268	0.0401264	0	0.03063	0.0696347	0.0748589	0	0.0101841	0.1427	0.0309154	0	0	0.0664858	0.0600945	0	0.028898	0.00769154	0.0166433	0	0.0199504	0.0397221	0.106974	0	0.0202975	0.0630029	0.100037	0	0	0.0546576	0.0886083	0.00311956	0.0261844	0	0.0169342	0	0.0172461	0.0612217	0.0431603	0	0.0218923	0.266489	0.0996321	0	0	0.294488	0.0642903	0	0.0152336	0.429965
Prokaryote	id269	0.0216065	0.0237177	0.0238233	0.0800799	0.00935736	0.0288417	0.047526	0.0194591	0.00927462	0.0656789	0.0596528	0.102751	0.0200315	0.0323444	0.0834831	0.00384577	0.0199719	0.0189369	0.046551	0.0595831	0.0188778	0.0250275	0.0439779	0.0630029	0.0353073	0.0411204	0.0463733	0.0257212	0.0236289	0.00935869	0.0490958	0	0.0112895	0.0201252	0.0137969	0.0102036	0	0	0.0187648	0.0394799	0	0.00931885	0.0222187	0.0167323	0.0225016	0	0.0121869	0.00687944
Prokaryote	id270	0	0	0	0.0108978	0	0	0	0.0152267	0.00483826	0	0	0.0189182	0	0	0	0.987055	0	0	0	0.0103608	0	0.009792	0	0	0	0	0.0103677	0.00503172	0	0.0341748	0	0	0	0	0	0	0	0	0	0.0102977	0	0	0	0	0	0	0	0
Prokaryote	id271	0.0108067	0.0518991	0.00953237	0	0.0305771	0.0740507	0.0142624	0	0.0151534	0.087799	0.0301674	0	0	0.0276813	0	0	0.00699241	0.0397802	0.0116415	0	0	0.0394309	0	0	0.032964	0.0819507	0.0255134	0	0.0227501	0.0415035	0.0114594	0	0.0217391	0.0493224	0.00241523	0	0	0.0194684	0.111686	0	0.0247552	0.0174007	0.0333387	0	0	0.0217718	0.059735	0
Prokaryote	id272	0	0.0858359	0.122503	0	0	0.080244	0.0637527	0	0	0.0724185	0.308595	0	0.0391866	1.11643	0.0552754	0.00902795	0.0416747	1.24966	0.0572411	0	0	0.340272	0.0158828	0	0	2.52216	0.243642	0	0	0.964218	0.212577	0	0	2.24408	0.00539803	0	0.0192988	1.2836	0.509026	0.0283186	0	1.29068	0.601064	0.0288046	0	0.623732	1.24925	0.0942053
Prokaryote	id273	0.00184023	0.0123727	0	0.0332124	0.00185959	0.00573171	0	0.056073	0	0.00889935	0.0217338	0.0306295	0	0.29568	0	3.10447	0	0.00940834	0	0.0177615	0.14256	0.039168	0	0	0	0	0.0256725	0.0230021	0.00352183	0.0446365	0.04293	38.293	0.00168267	0.00599922	0	0.0669162	0	0.00920887	0	0	0.375559	0	0.00567711	0.0538683	0.0114988	0	0	0
Prokaryote	id274	0.0235337	0	0	0.00279432	0.0112648	0	0	0.00390429	0.0248116	0	0	0	0.0227751	0	0	0	0.0240431	0	0	0.0119548	0.0189383	0	0	0.00665314	0.0153488	0	0	0	0.00948184	0	0	0	0.00679538	0	0	0.00818905	0.0111339	0	0	0.048848	0.016766	0	0	0.0550577	0.0141892	0	0	0.0524513
Prokaryote	id275	0	0.00705134	0	0	0	0.00304878	0	0	0	0.00994076	0.00315287	0	0	0.0307715	0	0	0	0.018016	0.00158168	0	0	0.0193459	0	0	0	0.00601856	0.00787822	0	0	0.00890356	0.00311388	0	0	0.020742	0	0	0	0.008817	0.0773596	0	0	0.0118209	0.0196283	0	0	0.00134457	0.0347827	0
Prokaryote	id276	0.0478994	0.0998269	0.0249121	0.0214083	0.0365307	0.0150129	0.0218672	0.0142439	0.0362078	0.0096153	0.0446357	0.0256608	0.129034	0.068397	0.0169225	0.00112603	0.109157	0.0175581	0.0194714	0.0135689	0.0331642	0.0210679	0.0108956	0.0106799	0.0491048	0.0148184	0.0232765	0.0178864	0.0276738	0.0219216	0.0124584	0.0145995	0.0454509	0.0461586	0.00706946	0.035851	0.0162478	0.0153768	0.0567742	0.0337155	0.0724594	0.0281948	0.0213754	0.0137176	0.0574132	0.0132419	0.036575	0.0281999
Prokaryote	id277	0.0510404	0.0420206	0.0241187	0.106922	0.0331568	0.0567764	0.00801921	0.264313	0.0328637	0.0387877	0	0.335531	0.0788661	0.0212239	0.00758497	0.177152	0.0747	0.0111835	0.00392735	0.222856	0.0483106	0	0.00799134	0.144913	0.0938307	0.0149442	0.00391235	0.231649	0.170941	0.0147385	0.0347932	0.159854	0.213349	0.0277322	0.00407399	0.136587	0.0327716	0	0	0.112692	0.0835139	0	0	0.0909099	0.049358	0	0	0.150322
Prokaryote	id278	0.0850111	0.0140069	0	0.111296	0.0979798	0.0378509	0.0280672	0.0890785	0.0532953	0.0176308	0.011743	0.326638	0.0239106	0.0382031	0.00758497	0	0.0432474	0	0.0274914	0.216777	0.055743	0	0.0199783	0.00599936	0.140334	0	0.0469482	0.107296	0.100423	0	0.033229	0.206201	0.15795	0	0.00407399	0.094789	0.166026	0	0.0482562	0.13567	0.126478	0	0.00374903	0.160366	0.138944	0	0	0.23719
Prokaryote	id279	0.707274	0.00700344	0.0683363	0.0863602	1.03155	0.00757019	0.020048	0.118749	0.580591	0	0.0861151	0.0678201	1.11201	0.0806509	0.0493023	0.0817625	1.80853	0.0559175	0.0432008	0.0664658	0.798983	0.0332558	0.011987	0.0861645	0.809724	0.0298884	0.0978088	0.0721529	0.715163	0.0810616	0.088916	0	0.450034	0.0396175	0.0325919	0.124535	0.324075	0.105815	0.210555	0.602317	0.463123	0.128413	0.131216	0.343876	0.318929	0.0667718	0.266296	0.54441
Prokaryote	id280	0.0150956	0	0	0.00681114	0.0244071	0	0	0	0.00907174	0	0	0	0	0	0	0	0	0	0	0.00971329	0.00923243	0	0	0	0	0	0	0.00628965	0	0	0	0	0	0	0	0.0033268	0	0	0	0.180209	0.0502981	0	0	0.127657	0.0220094	0	0	0.191775
Prokaryote	id281	0.0531367	0.00463978	0	0	0	0	0	0	0.0338678	0	0.0259324	0	0.256019	0.0618677	0	0	0.23963	0.0148181	0.0156112	0.0103608	0.0738595	0.009792	0.021177	0	0.0506512	0.00495027	0.0414709	0.0201269	0.00924479	0.0244106	0.0256117	0	0.008834	0	0	0.0212915	0.00964942	0	0.00489449	0.0205954	0.055328	0.014584	0.0447072	0	0.105645	0	0.00953626	0.0161495
Prokaryote	id282	0.222208	0.0231989	0	0.0272446	0.209901	0.100305	0	0.0862847	0.382223	0.00934432	0.0466783	0.0709434	0.747158	0.0281217	0.0351753	0.162503	0.942891	0.0493938	0	0.145052	0.339753	0.029376	0	0.108978	0	0.0247513	0.145148	0.0754757	0.203385	0.00976424	0.030734	0.0891818	0.229684	0.0262466	0.0485823	0.106458	0.385977	0.0193386	0.190885	0.144168	0.482862	0.0486133	0.124187	0.214725	0.498041	0	0.0667538	0.215326
Prokaryote	id283	3.10608	0.83052	0.458054	1.32409	2.87028	0.682074	0.456894	1.63941	2.3514	0.976481	1.87232	1.05469	4.96886	1.31047	1.01506	1.3241	11.4658	1.09654	0.47354	1.23294	3.38276	0.822528	0.471189	1.18319	0.810419	2.20782	2.00616	1.56486	2.75495	1.40605	1.74159	0.222954	2.6237	3.09185	1.56003	1.87365	2.84658	0.875073	2.28572	1.84328	3.94337	1.56535	1.92241	1.66543	3.80322	1.48634	2.10751	2.5247
Prokaryote	id284	0.113018	0.024512	0.0120593	0.0287867	0.0994705	0.00378509	0.0320768	0.0536287	0.116849	0.0141046	0.0391432	0.0178474	0.138016	0.0169791	0.0493023	0	0.133674	0.0149113	0.0432008	0.00390975	0.141216	0	0.035961	0.0234994	0.278017	0.0112081	0.0234741	0.0113926	0.202339	0.0147385	0.0115977	0	0.160012	0.0515027	0.0285179	0.0120518	0.0400542	0.0109464	0.0147758	0.0272014	0.0949022	0.0183447	0.0149961	0.0039526	0.0265774	0.0267087	0	0.0121883
Prokaryote	id285	0.22239	0.087543	0.0763758	0.0287867	0.184205	0.0340658	0.0441057	0.0421368	0.237349	0.0811016	0.0430575	0.0571116	0.362784	0.131588	0.0758497	0	0.369568	0.0708288	0.0864016	0.0351878	0.159797	0.0812921	0.047948	0.0744148	0.180711	0.0934012	0.0625977	0.0987356	0.143033	0.0626385	0.0309273	0	0.106675	0.202049	0.0529618	0.0964145	0.105597	0.138654	0.077573	0.128235	0.144251	0.220136	0.0712316	0.134389	0.14048	0.1903	0.0575774	0.142197
Prokaryote	id286	0	0.146599	0.00346984	0.00887446	0.0270307	0.0294054	0	0.0165328	0.00472794	0.0426125	0.0101364	0.0154057	0	2.05188	0.00327364	0.611665	0	0.0160892	0	0.00337487	0.0737793	0.250382	0	0	0.0119991	0.0128997	0	0.001639	0.013551	0.146305	0.0517239	14.3577	0.0316528	0	0	0.0364106	0.0345745	0	0	0.0301886	0.106494	0	0	0.0460601	0.00491601	0	0	0
Prokaryote	id287	0.0393069	0.0158965	0.0285996	0.142349	0.112613	0	0.0268526	0.0195632	0.0766662	0	0.0133271	0.00607652	0.0375968	0.0992581	0.0129123	0	0.0290028	0.0837981	0.0150117	0.0621207	0.0653717	0.072855	0.00423541	0.0422268	0	0.0722633	0.0799448	0.0344786	0.0158369	0.0791969	0.0109686	0	0.0113499	0.14471	0.00878943	0.063829	0.072319	0.413114	0.141867	0.885274	0.198177	0.370531	0.0924821	0.854549	0.152968	0.335563	0.184342	1.19651
Prokaryote	id288	0.0414052	0.00331413	0.0228266	0	0.0435841	0.00179116	0.0151792	0.0108762	0.0449267	0.00333726	0.0148185	0.00168913	0.063445	0.0100435	0	0.0365417	0.0706982	0.0194047	0.00743391	0	0.0404468	0.01224	0.00567242	0.00185338	0.088804	0.037127	0.0203652	0.00539112	0.0561291	0.0261542	0	0	0.0425925	0.0262466	0	0	0.0275698	0.0328066	0.104882	0.00183887	0.0323345	0.0381962	0.10822	0.00374086	0.0215602	0.00947921	0.21116	0
Prokaryote	id289	0.0510404	0.133065	0.0683363	0.341328	0.0368409	0.0378509	0.112269	0.0536287	0.0511213	0.144572	0.219202	0.214169	0.0630929	0.140078	0.0606797	0.190779	0.0943579	0.0559175	0.0706922	0.132932	0.0594592	0.125633	0.071922	0.133163	0.0938307	0.183066	0.191705	0.189876	0.0593062	0.0736923	0.0811841	0	0.126676	0.281284	0.105924	0.188812	0.0983148	0.0145952	0.0554093	0.17098	0.0645335	0.0440272	0.0449884	0.126483	0.0949192	0.0200315	0.0467817	0.138134
Prokaryote	id290	0.386448	1.27463	0.233147	0	0.427355	0.870572	0.20449	0.149394	0.390712	1.3082	0.183973	0.0963759	0.603326	1.91864	0.155492	0.00908473	0.809905	3.17984	0.208149	0.105563	0.401349	1.20091	0.123866	0.0822479	0.49348	5.27157	0.19953	0.113926	0.432587	1.87179	0.135307	0	0.40003	5.39194	0.10185	0.116501	0.160217	3.6488	0.269658	0.151551	0.189804	3.66159	0.202448	0.138341	0.167058	1.86627	0.363458	0.105632
Prokaryote	id291	0.135257	0.0695967	0.0585883	0.065387	0.141561	0	0.138131	0.142116	0.154824	0.0327051	0.0829836	0.122968	0.308268	0.12936	0.0301502	0.30695	0.463631	0.177818	0.0832597	0.134691	0.216654	0.117504	0.0317656	0.0778418	0.124326	0.138607	0.191803	0.231459	0.0785808	0.175756	0.112691	0.568534	0.053004	0.367452	0.0701744	0.159686	0.226761	1.09747	0.146835	0.71054	0.231371	0.957683	0.173861	0.476585	0.176075	0.632579	0.286088	0.829007
Prokaryote	id292	0	0.00572812	0	0	0	0.00412778	0	0	0	0.0038454	0	0	0	0.0763799	0	0.0222912	0	0.00203267	0	0	0.0121579	0.0161185	0	0	0	0	0	0	0	0.0120546	0.00421591	0.449579	0	0	0	0	0	0	0	0	0.0206988	0	0	0.00646568	0	0.0200247	0	0
Prokaryote	id293	0.834874	0.490241	0.928569	0.612746	0.733134	0.370939	0.982353	1.16068	0.733955	0.507767	1.4483	0.963759	0.859641	0.250442	0.891233	0.74949	1.44289	0.369056	0.624448	0.774131	1.12972	0.221706	0.567385	0.681483	1.18852	0.515575	1.0446	0.710137	1.35707	0.379516	0.61468	0.841338	0.946738	0.764617	0.676282	0.811489	0.517063	0.171493	0.535623	0.680035	0.747829	0.304521	0.337413	0.845857	0.573312	0.180284	0.482211	0.869431
Prokaryote	id294	0.284368	0.378186	0.18893	0.333104	0.272623	0.181685	0.0962305	0.517134	0.270212	0.317354	0.0822008	0.40692	0.331238	0.224974	0.166869	1.30366	0.200511	0.257221	0.0589102	0.269773	0.353039	0.110853	0.0799134	0.227161	0.774972	0.224163	0.105634	0.125318	0.764004	0.243185	0.139173	0	0.673384	0.324863	0.0855538	0.208898	0.251249	0.218928	0.0591032	0.225383	0.311279	0.20546	0.0524864	0.150199	0.25818	0.123528	0.0647746	0.300644
Prokaryote	id295	0	0.268088	0.223701	0	0.0677191	0.291348	0.244385	0.101511	0	0.088474	0.165967	0.10405	0	0.101238	0.180901	0	0	0.0691513	0.300674	0.0725259	0	0	0.101417	0.0103789	0	0.0495027	0.0725742	0.110698	0	0.0878781	0.15367	0	0	0.0524931	0.0539803	0.0212915	0.0948208	0	0.00978897	0.0411907	0.093037	0.0843006	0.00993493	0	0	0	0.00953626	0.172261
Prokaryote	id296	0	0.0420206	0.0643165	0.00822478	0	0.0189255	0	0.160886	0.0328637	0.0493662	0.0274003	0.0999454	0.0197165	0	0.0530948	0.0863049	0	0.0186392	0.0235641	0.0625561	0	0	0.0159827	0.0391657	0.0173761	0.0298884	0.0195618	0.125318	0	0.0110539	0.131441	0	0	0.0435792	0.0244439	0.0321382	0	0.0036488	0.0147758	0.0349733	0	0.00733786	0.00374903	0.0434786	0	0.0100158	0	0.0975063
Prokaryote	id297	0.0437489	0.00700344	0.0200989	0.0370115	0.0184205	0.0227106	0.0360864	0.0766124	0	0.0246831	0.0313146	0.0856675	0	0.00424478	0.0113774	0	0.0275211	0	0.0510555	0.0664658	0.0334458	0	0.0199783	0.0352491	0.0312769	0	0.0234741	0.0569628	0.034886	0	0.0270614	0	0.0566709	0	0.0203699	0.0923972	0.0400542	0	0.0073879	0.108806	0.0265726	0	0	0.0909099	0.0683418	0	0.0143944	0.138134
Prokaryote	id298	1.88394	0.111355	0.74009	4.83552	2.46024	0.060183	0.928968	3.6955	1.92563	0.205575	1.69079	7.24253	2.1422	0.033746	0.959065	1.11889	2.13583	0.039515	0.816243	2.79546	1.86126	0.019584	0.592957	2.38665	3.67451	0.0396021	0.408785	1.94608	2.61099	0.0195285	0.864942	0.691159	3.27699	0	0.313086	2.01053	0.878097	0	0.176201	2.87256	2.16282	0.00972267	0.109284	2.85851	1.2366	0.00884726	0.133508	3.27296
Prokaryote	id299	4.74553	28.4019	7.15813	5.64568	7.86858	8.43147	7.06534	12.1707	3.94023	32.3783	20.7375	10.6071	1.31464	16.1344	12.6045	7.3561	0.126182	13.2639	7.16381	4.02116	5.82122	6.64496	5.1472	3.01997	10.6124	19.1028	9.06601	3.43834	13.4789	14.5031	8.60979	2.30696	17.6084	8.56659	9.80703	6.44069	4.87188	1.1348	8.60913	13.5363	2.02171	2.88304	7.09547	12.2225	1.38093	0.712696	9.55375	11.5247
Prokaryote	id300	0	0	0	0	0	0	0	0.00676743	0	0	0	0	0	0	0	1.09138	0	0	0	0	0	0	0	0	0	0	0	0	0	0	0	0	0	0	0	0	0	0	0	0	0	0	0	0	0	0	0	0
Prokaryote	id301	0.0128816	0	0	0	0.00650856	0	0	0.0609069	0	0	0	0.0945912	0	0	0	0.00802484	0	0	0	0.0967012	0.0722181	0	0	0.0138385	0.0859535	0	0	0.0536716	0.0677952	0	0	0	0.147233	0	0	0.0496802	0.0257318	0	0	0	0.114009	0	0	0	0.0268305	0	0	0
Prokaryote	id302	0.0611877	0.0850626	0.00710161	0	0.133426	0.0250762	0.0159382	0	0.0612846	0.104345	0.0311189	0.0078826	0.430182	0.140608	0.00837507	0	0.628594	0.0987876	0.0208149	0.0103608	0.354525	0.104448	0.00705901	0	0.343814	0.204611	0.00691182	0	0.23112	0.148091	0.0256117	0	0.310662	0.311459	0.00899672	0	0.0868447	0.0290079	0.00978897	0	0.055328	0.0372702	0.00827911	0	0.0251536	0.0339145	0.0143044	0
Prokaryote	id303	0.016102	0.00773296	0.0887702	0.176182	0.0520685	0	0.0796909	0.769795	0.00645102	0.0700824	0.155594	0.810331	0	0	0.0251252	0.351087	0.0434112	0	0.0954018	0.336728	0	0.02448	0.0882377	0.166062	0.0230233	0	0.181435	0.147597	0.015408	0	0.110984	1.24483	0.0824506	0	0.0359869	0.431153	0.00321647	0	0.0407874	0.451382	0.0435917	0	0	0.24964	0.0335381	0	0.00794689	0.541905
Prokaryote	id304	0.985444	0	0.0585883	0.108978	0.68828	0.00501525	0.0212509	0	0.41609	0.0140165	0	0	0.156746	0	0.0150751	0	0.338607	0.00493938	0.00520373	0.0518042	0.610571	0	0.0688254	0.057084	0.147349	0	0	0	0.161784	0	0	0	0.101591	0	0	0.111781	0.0241235	0	0	0.0669349	0.321908	0	0	0.052372	0.266628	0	0	0.0645979
Prokaryote	id305	0	0	0	0	0.0341699	0	0	0	0.0290296	0	0.0466783	0	0	0	0	0	0.0677214	0	0	0	0.0295438	0	0	0.00518945	0.0322326	0	0	0	0.0277344	0	0	0	0.013251	0	0	0	0	0	0	0	0	0	0	0	0	0	0	0
Prokaryote	id306	1.63081	0.393453	0.0426097	0.618997	1.60892	0.280854	0.0595025	0.129935	1.28504	0.530757	0.157669	0.27999	1.39609	0.287966	0.0402003	0.298524	6.29288	0.268702	0.0166519	0.140908	2.73378	0.180173	0	0.232487	2.90277	0.348499	0.0746477	0.032203	2.43323	0.234342	0.0327829	0.677782	1.53358	0.814694	0.0259106	0.0851661	0.895466	0.386773	0.0861429	0.156525	0.869152	0.466688	0	0.0921747	0.587588	0.212334	0	0.137809
Prokaryote	id307	0.250476	0.0412425	0.0552348	0.242174	0.274806	0.048295	0.0944485	0.379728	0.143356	0.0311477	0.257403	0.476459	0.0851462	0.0249971	0.0558338	0.267495	0.540228	0.0146352	0.0616739	0.360711	0.182369	0	0.0470601	0.146073	0.337675	0.0146675	0.165116	0.122998	0.249952	0.0108492	0.189716	0	0.310826	0.0583257	0.103962	0.335144	0.121511	0	0.0580087	0.286047	0.156483	0	0.0147184	0.333629	0.130426	0.0458747	0.0247236	0.350902
Prokaryote	id308	0.0644081	0.0463978	0.133155	0.172549	0.0406785	0.108664	0.1948	0.0338372	0	0.0545085	0.328477	0.338952	0	0.0187478	0.167501	0	0	0.0493938	0.173458	0.319459	0.0492396	0.07344	0.14118	0.216227	0.168837	0	0.129597	0.368993	0.069336	0.00813686	0.128058	0	0.206127	0	0.0809705	0.195172	0.0562883	0	0.0652598	0.0085814	0.100596	0	0.0248373	0.0174573	0.100614	0	0.0238407	0.0269158
Prokaryote	id309	0.0499718	0.0735965	0.0367325	0	0.0033665	0.186775	0.0769429	0	0.0266939	0.132109	0	0	0.0576539	0.27152	0	0	0.12215	0.609758	0.032299	0	0.115458	0.628039	0.0219073	0	0.174659	0.399435	0	0	0.0701329	0.444441	0	0	0.0761551	0.66612	0	0	0.35603	3.82105	0	0	0.111003	2.74581	0.0171292	0	0.173473	2.3491	0.0098651	0
Prokaryote	id310	0.00629395	0	0	0	0.00318008	0	0	0	0.00630392	0	0	0	0.0170192	0	0	0	0.0407245	0	0	0	0.0320779	0	0	0.0101422	0.0329975	0	0	0	0.0240907	0	0	0	0.00863257	0	0	0	0	0	0	0	0.0163838	0	0	0	0	0	0	0
Protist	id311	0	0	0	0	0	0	0	0	0	0	0	0	0	0	0	0	0	0	0	0	0	0	0	0	0	0	0	0	0	0	0	0	0	0	0	0	0	0	0	0	0	0	0	0	0	0	0	0
Protist	id312	0.72984	0	0	0	0.868038	0	0	0	1.72912	0	0	0	0.0137517	0	0	0	1.38153	0	0	0	0.403838	0	0	0	3.45945	0	0.0079257	0	0	0	0	0	0.0686093	0	0.260673	0	2.45234	0.284151	0	0	0	0	0	0	0	0	0	0
Protist	id313	0.331746	0	0	0.062022	0.144673	0	0.0204647	0.013738	0.235789	0	0.0162222	0.0867381	0.206276	0	0.00553203	0.0109266	0.0310455	0	0.00486706	0.330525	0.314096	0.0335328	0.0122525	0.0226674	0.341073	0	0	0.672572	0.11769	0	0.0645827	0	0.274437	0	0.0744779	0.140641	0.036602	0	0	0.0100698	0.268311	0	0.0241365	0.0596632	0.413704	0	0.0938434	0.0371535
Protist	id314	0.0331746	0.109941	0.016068	0	0	0.0182764	0	0	0	0	0	0	0	0.0256209	0	0	0.0155228	0	0.00486706	0	0	0.0335328	0	0	0	0	0	0	0.147112	0.0794566	0	0	0.102914	0.0795931	0	0	0.0732041	0.0568303	0	0	0	0.112691	0	0	0.0318234	0.0507523	0.0312811	0
Protist	id315	0.0663491	0	0	0	0	0	0	0	0	0	0	0	0	0	0	0.0437063	0	0	0	0.0206578	0.134613	0	0	0.940697	0	0	0	0	0	0	0	0	0	0	0	0.00740217	0	0.0568303	0.0303197	0	0	0	0	0.0681865	0	0.0507523	0	0
Protist	id316	0	0	0	0	0	0	0	0	0	0	0	0.0123912	0	0	0	0.0218531	0	0	0	0.144605	0	0	0	0	0	0	0	0	0	0	0	0	0	0	0	0	0	0	0	0	0	0	0	0	0	0	0	0
Protist	id317	0	0	0	0	0	0	0	0	0	0	0	0	0	0	0.00553203	0	0	0	0.00486706	0.0206578	0	0	0	0	0	0	0	0.0931254	0	0	0.0161457	0	0	0	0	0.0518152	0	0	0.0303197	0	0	0.0563454	0	0	0.0318234	0	0	0
Protist	id318	10.1514	0.384793	0	0	3.32748	0.127935	0.225112	0	2.90806	0.384602	0.113556	0.0123912	1.37517	0.819867	0	0	0.419115	0.7562	0	0.0619734	3.2307	0.402394	0	0	1.47798	1.47437	0.0158514	0	1.61823	1.11239	0.0322914	0	2.60715	0.716338	0	0	1.53729	0.454642	0.0303197	0.0302095	2.01233	0.394418	0.048273	0	1.71846	0.45677	0	0
Protist	id319	0.0568707	0.345529	3.29854	0	0.0413351	0.156655	2.15756	0.12953	0.101052	0.584395	2.3221	0.0849679	0.188595	0.0658822	0.384081	0.0561938	0.179621	0.0997186	0.28368	0	0	0.201197	0.273057	0.0194292	0.083528	0.226826	1.22282	0.133036	0.126096	0.374581	0.81651	0	0.029404	0.136445	0.877775	0.133239	0	0.0487117	0.233895	0	0	0.289776	0.537899	0	0	0.130506	0.469217	0.0530765
Protist	id320	10.777	49.552	37.8884	2.31785	11.0778	63.226	28.978	27.5546	14.8547	42.6758	41.3806	14.572	46.9012	46.5128	86.4609	5.30094	43.5148	21.1902	88.7626	4.92246	2.26918	35.8706	90.7143	4.19671	8.5477	22.8122	67.0378	7.92896	7.51532	35.3809	68.8221	0	1.52901	25.447	57.7895	17.08	1.81964	5.79669	14.2156	8.66581	1.69611	3.6705	33.1429	13.4133	4.0643	7.43883	45.7822	35.6568
Protist	id321	7.13727	4.11493	10.7839	4.91215	4.4642	3.49341	18.1902	5.85241	7.74734	2.9969	11.4297	5.969	9.55942	2.39372	5.8276	11.707	9.77934	1.89465	5.70697	18.5743	1.19228	4.88621	4.68747	9.36487	5.65206	1.78221	12.1739	17.4721	4.61511	3.20096	3.43211	1.20582	0.235232	1.53501	4.86766	15.9823	1.03532	1.31521	7.19876	3.59061	1.43738	3.33243	5.48243	6.06373	1.66391	1.56607	6.07301	14.6863
Protist	id322	0	0.251294	0	0.0850588	0.0413351	0.172321	0.0350823	0	0	0.029969	0.0139048	0	0	0.746665	0.00948349	3.9242	0.00665261	0.0498593	0.0208588	0	0	0	0	1.4669	0	0.162019	0.00679346	0	0	0	0	0	0.029404	0	0	0.00634472	0	0	0	0	0	0	0	0.0657513	0	0	0.0268124	0
Protist	id323	0.0284353	3.95787	0.0344315	13.2904	0	0.736279	0	4.19207	0	0.329659	0.0973334	0.0849679	0.0707232	0.944311	0.0948349	0.0187313	0.0731788	1.04705	0.00417176	0.230187	0.0769215	0	0.0175036	0.0097146	0.0278427	0.291634	0	0.0177382	0.0756576	0.170264	0	0	0.235232	0.0341113	0.0159595	0	0	0.194847	0	0	0	0.0965921	0.0620653	0	0	2.91463	0.120656	0.00530765
Protist	id324	0	0	0	0	0	0	0	0	0.00693496	0	0	0	0	0	0	0	0	0	0	0	0.00791839	0	0	0	0.00286616	0	0	0.00365198	0	0	0	0	0	0	0	0	0	0	0.0214021	0.163487	0.00591862	0	0	0	0	0	0.0138005	0.039339
Protist	id325	0.0761064	0	0	0	0.0765916	0	0	0.00242436	0.0346748	0	0.00286275	0.00437335	0.00242678	0	0	0	0.00684828	0	0	0	0.0475103	0.00591756	0	0.032001	0	0	0	0.00365198	0.0155766	0	0	0	0.0544839	0	0	0	0	0	0.00535053	0.00533109	0.00591862	0	0.00851876	0	0.0112318	0	0.0138005	0
Protist	id326	0	0.00646712	0.110586	0.00218901	0	0.012901	0	0	0	0	0.00286275	0.00218667	0	0.117554	0.00390496	0	0	0.0821212	0.00429446	0.00729099	0.00791839	0.301796	0.00144148	0	0	0.0733849	0.00559461	0	0.0103844	0	0.00284924	0	0.0181613	0.0421375	0	0.00130626	0	0.110318	0	0	0	0.0894897	0	0	0	0.0268688	0	0
Protist	id327	0.0761064	0	0	0	0.102122	0.00322525	0.00361142	0	0.201114	0	0.00286275	0	0.0703765	0	0	0	0.00684828	0.0102652	0	0	0.0475103	0	0	0	0.0171969	0	0.00139865	0.00365198	0.0778828	0	0	0	0.00605376	0	0	0	0.245449	0	0	0.0142162	0.290012	0	0.00425938	0	0.146013	0	0	0
Protist	id328	0.0234173	0.135809	0.0935726	0.00656704	0	0.287047	0.0325028	0	0	0.0956363	0.0858824	0.0306134	0.00485355	0.144682	0.0302635	0	0.00136966	0.174508	0.0343557	0	0.150449	0	0.0201807	0	0.00573231	0.113413	0	0.00730395	0.0415375	0.112174	0.00284924	0	0	0.0983209	0.0131432	0.00130626	0.0193776	1.01292	0.0160516	0	0	0.477278	0.0383344	0	0	0.250776	0.0358813	0.0163913
Protist	id329	0.0409803	0	0.0510396	0.0175121	0.0425509	0	0.0830626	0.00242436	0.0138699	0	0.283412	0.0087467	0.00485355	0	0.00488121	0.00192822	0	0	0.000858893	0.0656189	0.00791839	0	0.00504517	0.00200006	0.0171969	0	0.00699326	0.00365198	0.0415375	0	0	0	0.0544839	0.0140458	0	0	0.00645919	0	0	0.0231014	0.0177559	0.0099433	0.0170375	0.0691893	0	0	0	0
Protist	id330	0.00585433	0.00646712	0	0	0	0.012901	0.00361142	0	0	0.00308504	0.00572549	0	0	0.00452133	0.00195248	0	0	0.0410606	0.00257668	0	0	0.0236702	0.000720738	0	0	0.0333568	0	0	0.0103844	0.00701087	0	0	0.00605376	0.112367	0	0	0	0.0501444	0	0	0	0.109376	0	0	0	0.143301	0	0
Protist	id331	0.0468347	0.109941	0.148866	0.00218901	0	0.103208	0.0108343	0.0242436	0.0554797	0.0956363	0.0400784	0.0262401	0.00242678	0.0361706	0.00585745	0	0.00273931	0.0923864	0.00343557	0	0.0316736	0.0887634	0.00360369	0	0	0.166784	0.00279731	0.00182599	0.0519219	0.133207	0	0	0.0121075	0.133435	0	0.00522506	0	0.0300866	0	0.0888515	0.0118372	0	0	0	0.00561589	0.062694	0.0138005	0.00109275
Protist	id332	0	0	0	0	0	0	0	0	0	0	0	0	0	0	0	0	0	0	0	0	0	0	0	0	0	0	0	0	0	0	0	0	0	0	0.00328579	0	0.0129184	0	0.00535053	0	0.0355117	0	0	0.0631728	0.00561589	0	0.0027601	0
Protist	id333	4.48962	0.696293	3.71171	11.2963	4.30804	0.584846	4.65231	12.6024	5.29215	0.780858	3.82845	13.622	3.05288	0.700303	0.807677	13.8622	4.17562	0.271456	0.451014	14.9562	2.75208	0.447104	0.359408	17.6352	5.22978	0.378044	3.12273	14.3551	1.96149	0.264855	1.45311	7.45236	0.0457395	1.35308	2.84257	15.6482	0.561231	1.55336	1.75854	17.3738	0.983806	2.02843	1.70565	17.2001	0.594036	0.98121	2.29395	11.1502
Protist	id334	0	0	0	0.0578872	0	0	0.0136431	0.0091587	0	0	0.0108148	0.32217	0	0	0	0.0509906	0	0	0	0.110175	0	0	0	0.0075558	0	0	0.0052838	0.131065	0	0	0.0968741	0	0	0	0.012413	0.108565	0	0	0	0	0.0670777	0	0.064364	0	0.0424312	0.0676697	0.0208541	0.0123845
Protist	id335	13.0265	1.30708	3.10113	23.6842	14.7888	0.804163	6.5487	26.8625	13.8067	1.2587	4.12045	39.4534	6.48165	0.427014	1.28712	23.1862	7.89074	0.542913	1.01559	26.2079	12.7732	5.5441	0.819559	38.799	20.0529	0.907305	6.26659	32.2766	13.8874	0.821051	5.80168	81.0742	17.6326	5.59805	8.27946	31.0052	5.56351	4.28121	6.06394	57.9687	10.6206	5.03352	3.31475	54.2538	7.91341	3.11281	7.22594	33.7767
Protist	id336	0.0221164	0	0	0	0	0	0	0.0457935	0	0	0	0.0495646	0.0275035	0	0	0	0.0155228	0	0	0.0413156	0.0299139	0	0	0	0.0216554	0	0	0.137964	0	0	0	0	0	0	0	0.0394782	0	0	0	0.610903	0	0	0	0	0	0	0.0521352	0.00412817
Protist	id337	1.92412	0	0	0.0909657	2.21832	0	0.109145	0.0549522	1.04795	0	0.0865185	0.231302	0.348377	0	0	0.145688	0.620911	0	0	0.743681	2.87174	0.111776	0	0.362678	2.52285	0	0.0686894	0.372501	2.41264	0	0.0645827	0	0.754702	0.291841	0.173782	0.296087	1.56169	0.113661	0.0808525	1.33593	3.42096	0.187818	0.209183	0.130691	2.01548	0.0676697	0.427509	0.0288972
Protist	id338	0	0	0	0.198471	0.0321496	0	0.0272863	0.0457935	0	0	0.0216296	0.198258	0.00916782	0	0.0258162	0.00728438	0.0155228	0	0	1.06043	0.0299139	0	0.00544558	0.445792	0.0433108	0	0.158514	0.344909	0.0392299	0	0.161457	0	0	0	0.273086	0.562565	0.0976055	0	0	0.62433	0	0.0751272	0.048273	0.528446	0.0212156	0.101505	0.0417082	0.115589
Protist	id339	0.0270445	0.00119501	0.0280317	0.00768534	0.0330232	0.00119194	0.032699	0.00403182	0.0384438	0.00114012	0.0756449	0.013334	0.00896852	0	0.00360785	0.00997643	0.00961737	0.00379364	0.000952251	0.0612998	0.0336532	0.00546731	0.000932259	0.00184789	0.0238327	0.00369825	0.00982097	0.0101223	0.0316611	0.00259097	0.00789734	0	0.00783041	0.00778628	0.0406795	0.00337925	0.0668385	0.0315037	0.0524003	0.00492546	0.109366	0.0332193	0.110188	0	0.0280184	0.047994	0.0081603	0.00747109
Protist	id340	0.0324534	0	0	0.00525839	0.0188704	0	0	0	0.0192219	0	0.000528986	0	0	0	0	0	0.00303706	0	0	0	0.0131686	0	0	0	0.0111219	0	0	0	0.0038377	0	0	0	0.00447452	0	0.000607157	0	0.078774	0	0.000988685	0	0.048121	0	0	0	0.231411	0	0	0
Protist	id341	0.217438	0.179849	0.212203	0.026292	0.393133	0.278914	0.396392	0.00044798	0.272951	0.18413	0.341725	0.0109096	0.0775777	0.142864	0.0185804	0.16283	0.037204	0.303492	0.0123793	0.817106	0.406764	0.144337	0.00412857	0.0399143	0.0503135	0.167654	0.0245524	0.00573598	0.311813	0.136026	0.0647582	0	0.0111863	0.517788	0.146932	0	0.453547	1.23976	0.181918	0.000328364	0.287632	1.40006	0.185746	0	0.78244	0.832447	0.0402915	0.000403843
Protist	id342	0.785372	0.0961983	0.126012	0.395188	1.20613	0.0756883	0.526521	0.510249	1.14178	0.0729679	0.354949	0.413757	0.463224	0.0810399	0.061153	0.0844433	0.200699	0.147952	0.0350746	0.504544	0.693548	0.127935	0.0142502	0.158918	0.369142	0.18368	0.194352	0.337073	0.286868	0.151572	0.684436	0.00141149	0.262878	0.682597	0.652086	0.176687	1.9228	0.36322	0.65451	0.440008	1.99265	0.446476	0.517885	0.489442	0.757535	0.321063	0.410565	0.105201
Protist	id343	11.1813	1.63477	0.678787	1.49217	18.6314	1.54356	8.39497	2.56692	16.6897	1.66458	4.54028	2.57871	5.96945	1.48295	0.701366	1.85419	1.79364	2.4488	0.460254	6.40347	9.61456	2.28424	0.231067	1.46611	4.131	2.31264	2.2521	2.69895	6.38978	2.36686	7.90366	0.000352873	3.81565	8.67392	7.63803	0.963086	22.4291	4.55692	17.6312	1.82899	18.461	8.27726	10.5915	0.369931	19.2445	5.38195	7.45902	0.278046
Protist	id344	0.0378623	0	0.000523957	0.0153707	0.100642	0	0.00266931	0	0.103798	0	0.00264493	0.00242436	0.00269056	0	0	0.00178151	0	0	0	0.0121252	0.0117054	0.00109346	0	0.000369577	0.00423693	0	0.000516893	0	0.000959426	0	0.00526489	0	0	0.00129771	0.0151789	0	0.630192	0.00370632	0.0128529	0.00262691	0.767748	0.00551205	0.00708354	0	0.42754	0.00165497	0.00306011	0.000201921
Protist	id345	0.00216356	0.000597505	0.0827852	0.00323593	0.00314507	0	0.0140139	0.00044798	0	0	0.00846377	0.00323248	0.00313898	0.000835463	0	0.000356301	0.000759266	0	0.000476125	0.00134725	0.00292636	0	0.00013318	0	0.000529616	0.00123275	0.00129223	0.0030367	0	0.00129549	0.000526489	0	0	0	0.00242863	0.0009655	0.00477418	0.00185316	0.00494343	0.00131346	0.0262478	0.0036747	0.00314824	0	0.00207544	0.00330993	0	0
Protist	id346	0	0	0	0.00364042	0	0	0	0.0510697	0	0	0	0.0149502	0	0	0	0	0	0	0	0	0	0	0	0	0	0	0	0	0	0	0.000526489	0	0	0	0	0.00048275	0.00119355	0	0	0.000656728	0.00218732	0	0	0	0	0	0	0
Protist	id347	0.0205538	1.62462	0	0	0.0110077	1.45119	0.0260258	0.0327025	0.0179404	1.3596	0.0327971	0.00203646	0.0017937	2.12792	0.120863	0.000712602	0.00101235	4.52771	0.0439622	0.000673624	0.254593	7.93197	0.0114535	0.000369577	0	5.38342	0.00310136	0.00202446	0.105537	3.94605	0.134781	0	0.589518	1.26008	0.00607157	0	0.00477418	0.0870986	0.0148303	0.000328364	0.00218732	0.181898	0.0472236	0	0.00311316	0.291274	0.00204007	0.00242306
Protist	id348	0.0270445	0.0770782	0.000261979	0.00768534	0.0440309	0.12873	0.032699	0.0179192	0.0358809	0.0148216	0.0137536	0.0355572	0.0278024	0.0133674	0.00847844	0.00641342	0.0161977	0.0227619	0.00539609	0.0666888	0.0351163	0.0984116	0.00705853	0.00628281	0.0291289	0.024655	0.00982097	0.0199072	0.00575656	0.0233188	0.0152682	0	0.00335589	0.0350383	0.0121431	0.00555163	0.0632579	0.0166785	0.0425135	0.0367768	0.0623385	0.0459337	0.0181024	0.00389108	0.0633009	0.0182046	0.00357013	0.0094903
Protist	id349	0.00324534	0	0	0	0.0220155	0	0	0	0.0140961	0	0	0	0	0	0	0	0.0022778	0	0	0.00202087	0.00877908	0	0	0	0	0	0	0	0	0	0	0	0	0	0	0	0.00596773	0	0.00197737	0	0.127958	0	0.00078706	0	0.0767912	0	0	0
Protist	id350	0.696666	0.108148	0.188887	0.32238	0.923077	0.0739003	0.516511	0.287155	0.571531	0.0775284	0.435355	0.277589	0.66367	0.0701789	0.0930825	0.0602149	0.288774	0.189682	0.0782433	0.237789	0.589662	0.17386	0.0326291	0.17444	0.323066	0.165189	0.246558	0.130241	0.595804	0.194323	0.624416	0	0.458638	0.625498	0.93745	0.063723	0.46787	0.420668	0.506207	0.139883	0.619011	0.463012	0.536775	0.0397446	0.33207	0.501454	0.258579	0.0541149
Protist	id351	0.00432712	0.0250952	0	0.000808983	0	0.0435059	0.00133465	0.00044798	0.00256292	0.0262229	0.00317391	0.000808119	0.000896852	0.0492923	0.0128079	0.000712602	0.00151853	0.00569047	0.00825284	0.00202087	0.00146318	0.00328039	0.00559355	0	0.00158885	0.00123275	0.000258447	0.000674821	0	0.00647744	0.0115828	0	0.00559315	0.00259543	0.0042501	0	0.00477418	0	0.00494343	0	0.00109366	0.00183735	0.00472236	0	0	0.00827483	0.00306011	0
Protist	id352	0.0692339	0.0489954	0.17343	0.0780669	0.0345957	0.0220509	0.136135	0.0237429	0.0666359	0.046175	0.21371	0.0448506	0.0457394	0.0167093	0.0220079	0.00534452	0.0245496	0.0739761	0.0180928	0.0208823	0.0424322	0.00765423	0.00785761	0.0291966	0.034425	0.0382153	0.0149899	0.0249684	0.0700381	0.0453421	0.0331688	0	0.00111863	0.0376337	0.0236791	0.0149653	0.0596773	0.0185316	0.0612985	0.0157615	0.0623385	0.0679819	0.156625	0.00389108	0.0560368	0.125777	0.0178506	0.00444227
Protist	id353	0	0	0	0	0	0	0	0	0	0	0	0.000404059	0	0	0	0	0	0	0	0	0	0	0	0	0.00264808	0	0	0	0.00863483	0	0	0	0.0156608	0	0	0	0.00119355	0	0	0	0.00984292	0	0	0.000277934	0	0	0	0.0617879
Protist	id354	3.28536	8.91358	0.173168	0.101527	3.19224	9.32396	3.28659	0.088252	2.31304	6.94165	2.3122	0.438404	0.434973	15.6616	0.354471	0.0580771	0.361157	50.6717	0.191879	0.536205	20.6074	19.0765	0.0253042	0.02624	3.04741	25.5414	0.242423	0.284775	16.3112	29.8558	1.12037	0	22.8189	23.5185	3.55794	0.0101378	0.816385	50.2911	3.24487	0.082091	0.671506	44.3738	3.97072	0.0391887	1.73922	41.3973	0.859891	0.00686533
Protist	id355	0.968192	1.46449	0.112651	0.761253	0.960817	1.83499	0.14481	1.19252	0.503614	2.04253	0.202602	0.635586	0.0730934	2.17053	0.0221883	0.0783862	0.08276	1.14378	0.0160296	0.624449	0.658431	1.78125	0.0113203	0.707001	0.585755	0.83334	0.0661624	0.322902	0.433661	1.10894	0.0468576	0	1.43185	0.268627	0.0856091	0.297857	0.424902	0.118602	0.0929364	0.302423	0.590575	0.0918675	0.163708	0.186216	0.373579	0.122467	0.113734	0.0115095
Protist	id356	0	0	0.00183385	0.215594	0	0	0	0.0416621	0	0	0	0.115157	0	0	0	0.000356301	0	0	0	0.0862239	0	0	0	0.0473059	0	0	0	0.0512864	0	0	0	0	0	0	0	0.0574473	0	0	0	0.0548368	0	0	0	0.00611455	0	0	0	0.0292786
Protist	id357	0.288835	0.0424229	0.672237	1.23653	0.12423	0.0154952	0.487149	0.968084	0.126865	0.0119713	0.922551	1.23561	0.0479816	0.0584824	0.0831609	1.20929	0.0483399	0.0284523	0.0484061	1.0751	0.0907172	0.042645	0.0470125	2.37712	0.171066	0.0160258	0.278606	0.490258	0.0805918	0.00647744	0.163212	0.847601	0.305386	0.027252	0.218576	0.366407	0.0704192	0.0240911	0.0632759	0.367768	0.0754624	0.0404217	0.146393	0.44942	0.0726403	0.0330993	0.0591621	0.0726917
Protist	id358	0	0	0.0586832	0.000404492	0	0	0.00133465	0	0	0	0.00317391	0.000404059	0.000448426	0	0.00378824	0	0.000253089	0	0.00111096	0.0101044	0.00146318	0	0.000932259	0.074285	0	0	0.00439359	0.00607339	0.000959426	0	0.0194801	0	0	0	0.0176075	0.0214824	0	0	0	0.00295528	0.00218732	0.0036747	0	0.00528075	0.00207544	0.00165497	0.00204007	0
Protist	id359	0.054089	0.141609	0.0390348	0.0914151	0.0314507	0.0846278	0.163495	0.00851162	0.0384438	0.120853	0.147587	0.0331329	0.0237666	0.0643306	0.0158745	0.047388	0.0230311	0.0682856	0.00983992	0.162343	0.0673063	0.0393646	0.010388	0.194398	0.061965	0.0591721	0.0330812	0.0334037	0.0719569	0.0544105	0.0331688	0.0148207	0.139829	0.0895422	0.050394	0.0294478	0.0775804	0.0277974	0.0266945	0.0197018	0.161861	0.0679819	0.0425012	0.0397446	0.109998	0.0761284	0.028051	0.0304901
Protist	id360	0.670703	0.0818582	0.0293416	1.97432	1.03473	0.0774762	0.187519	1.38247	0.261418	0.0934902	0.197841	0.698215	0.141254	0.0626597	0.0155137	1.36071	0.0873156	0.0588015	0.0128554	2.03232	0.561861	0.107159	0.00705853	0.311554	0.494132	0.0382153	0.0762418	0.560777	0.679274	0.0285007	0.10793	0.701158	1.41395	0.194657	0.175468	0.43013	0.310322	0.137134	0.156212	0.344782	0.469179	0.12494	0.14718	0.34714	0.30924	0.157222	0.0780328	0.858771
Protist	id361	0.00432712	0.00776757	0.00130989	0.0109213	0	0.000595971	0	0.00044798	0.00256292	0.00627068	0.0111087	0	0	0.00919009	0.00072157	0.000712602	0.000253089	0.00569047	0.000634834	0.0485009	0.00438954	0	0.00026636	0.0735459	0.00211846	0.00862926	0.00103379	0	0.00287828	0.00129549	0.00210596	0	0.00335589	0.0207634	0.000607157	0	0.00119355	0.00555948	0	0	0	0.0146988	0	0.00528075	0	0.0132397	0.00102004	0.000807685
Protist	id362	0.019472	0.00239002	0.024888	0.0141572	0.0157253	0.000595971	0.0340337	0.00044798	0.00512584	0	0.0163986	0.00282842	0.00269056	0	0.000901962	0.000712602	0.00354324	0	0.000634834	0	0.00438954	0.00328039	0.00039954	0	0.0248919	0.00123275	0.0870965	0.000674821	0.0153508	0	0.0194801	0	0.060406	0	0.0346079	0.00120688	0	0	0.0128529	0.000328364	0.00109366	0.0036747	0.00550942	0	0.00207544	0.00165497	0.0107104	0
Protist	id363	0.0140631	0.00239002	0.073616	0.0048539	0.00314507	0	0.030697	0.00761566	0.00128146	0	0.0333261	0.0307085	0	0	0.00487059	0.00712602	0.000506177	0	0.00317417	0.0357021	0.00292636	0.00328039	0.00452811	0.109025	0.00158885	0	0.00439359	0.0172079	0.0124725	0	0.00947681	0	0.00559315	0.00519085	0.0127503	0.0132756	0.0417741	0.00741264	0.0108755	0.0210153	0.0339034	0.0165361	0.01338	0.0736526	0.0103772	0.00330993	0.00714026	0.0137307
Protist	id364	0.0594979	0.00239002	0	0.0513704	0.0298781	0	0.00133465	0.104379	0.0179404	0.000570062	0	0.0715185	0.00403583	0	0	0.00783862	0.00430251	0	0	0.0666888	0.0175582	0.0207758	0	0.0376969	0.114927	0	0.00206757	0.0415015	0.0719569	0.00129549	0.000526489	0	0.529112	0.00648857	0.00121431	0.07724	0.0167096	0.00185316	0.000988685	0.0269259	0.0678068	0.00551205	0.00078706	0.00250141	0.00622631	0.00330993	0.00306011	0.00605764
Protist	id365	0.271527	0.00119501	0.112651	0.0165842	0.196567	0	0.359689	0.00179192	0.0743247	0.00171019	0.367645	0.00525277	0.141703	0	0.00739609	0.00748232	0.168051	0.00379364	0.00428513	0.0532163	0.159487	0.0174954	0.00292996	0.00221746	0.103805	0.004931	0.0811523	0.00607339	0.221627	0.00906841	0.0779204	0	0.247217	0.128474	0.111717	0.00120688	0.065645	0.144547	0.105789	0.000328364	0.136707	0.174548	0.181811	0	0.0653763	0.266449	0.0326412	0.000807685
Protist	id366	0.00216356	0	0	0.169886	0.00157253	0	0	0.0089596	0	0	0	0.0307085	0.000448426	0	0	0.0228033	0	0	0	0.062647	0.00146318	0	0	0.019218	0.00264808	0	0	0.0226065	0	0	0.000526489	0	0	0	0	0.0176204	0.00119355	0	0	0.00328364	0.00109366	0	0	0.000833803	0.00103772	0	0.000510018	0.00545188
Protist	id367	0.0616614	0.0197177	0.14697	0.150471	0.0094352	0.00715165	0.120786	0.00358384	0.00256292	0.0746781	0.157638	0.0492953	0.00672639	0.0300767	0.0205647	0.0441813	0.00430251	0.0227619	0.00920509	0.0451328	0.00585272	0.00109346	0.00865669	0.0631977	0.00741462	0.0271205	0.0488464	0.0334037	0.0038377	0.0207278	0.0142152	0	0.00447452	0.0103817	0.00546441	0.0260685	0.00238709	0.00370632	0.0168077	0.00623892	0.00328097	0.00918675	0.0322695	0.00500282	0.00415088	0.0165497	0.00612022	0.00928838
Protist	id368	0.00108178	0.00298753	0	0.0355953	0.00314507	0	0.00266931	0.00179192	0	0	0.00158696	0.00484871	0.000448426	0.000835463	0	0.00285041	0.00101235	0.00189682	0	0.0121252	0	0	0.00026636	0.00960901	0	0	0.000258447	0.00168705	0.000959426	0	0	0	0.00111863	0	0	0.00458613	0	0	0	0.00131346	0	0.00183735	0.00078706	0.0455812	0	0	0	0.000403843
Protist	id369	0.0108178	0.000597505	0.0751879	0.000404492	0.00314507	0	0.0727387	0	0	0	0.147587	0.000404059	0.000448426	0	0.00793727	0	0.000759266	0	0.00650705	0	0	0	0.00292996	0	0.00158885	0	0.014473	0	0	0	0.00895032	0	0	0	0.0212505	0	0	0	0.0177963	0	0	0	0.012593	0	0	0.00330993	0.00612022	0
Protist	id370	0.0367805	0.187617	0.0280317	0.102336	0.0330232	0.136477	0.0447109	0.00403182	0.0205034	0.0815189	0.0608334	0.0569724	0.021076	0.118636	0.0106432	0.0306419	0.0116421	0.0929443	0.0119031	0.101044	0.0204845	0.217599	0.00426175	0.796808	0.0100627	0.04931	0.00542738	0.0718685	0.0182291	0.130844	0.0294834	0	0.00447452	0.127176	0.042501	0.0354821	0.0907094	0.0481822	0.0286719	0.00919419	0.04484	0.101054	0.0487977	0.0919962	0.0892438	0.135707	0.0209108	0.0312978
Protist	id371	0.00108178	0	0.000523957	0.0194156	0	0.000595971	0.00133465	0	0	0	0.00211594	0.000808119	0	0	0.00108235	0	0	0	0.000317417	0.00134725	0.00146318	0	0.000665899	0.000369577	0.00158885	0	0.00129223	0.00236188	0.00959426	0	0.00157947	0	0.0167794	0	0.00121431	0.00313788	0	0	0.00197737	0.000328364	0	0	0	0	0.00103772	0	0.00510018	0.0357401
Protist	id372	0.0118996	0	0.00707342	0	0.0157253	0	0.00934258	0.00089596	0.00128146	0	0.0243333	0.000808119	0.00448426	0	0.00198432	0.00178151	0.0065803	0.00189682	0.0019045	0.00875711	0.00877908	0	0.00146498	0.00110873	0.00317769	0.0024655	0.00852874	0	0.00287828	0.00259097	0.0100033	0	0.00111863	0.00648857	0.00728588	0	0	0.00555948	0.00593211	0	0.00109366	0.0036747	0.0110188	0	0	0.0049649	0.00153006	0
Protist	id373	0.00216356	0.00478004	0.0165047	0	0.00157253	0.00119194	0.000667327	0	0.00128146	0.00513056	0.00581884	0.000404059	0.000448426	0.000835463	0.000360785	0.00249411	0.000506177	0	0.00126967	0.00471537	0	0.00218692	0.000532719	0.00221746	0	0.00123275	0.00620272	0.000337411	0.000959426	0.00259097	0.0294834	0	0.00335589	0.00129771	0.0267149	0.00241375	0	0	0.0069208	0.000985092	0	0	0.00078706	0	0	0	0.00408015	0
Protist	id374	0	0	0	0.0125392	0.00157253	0	0.000667327	0.0022399	0	0	0.0037029	0.0125258	0	0	0	0.401551	0.000506177	0	0	0.068036	0	0.00109346	0	0.00406535	0.00158885	0	0.00310136	0.0107971	0	0	0.000526489	0	0	0	0.000607157	0.00917225	0	0	0.000988685	0.00164182	0	0	0	0.00166761	0	0	0	0.0133268
Protist	id375	0.0162267	0.00896258	0.00209583	0.00647187	0.023588	0.00774762	0.0173505	0.00492778	0.00768876	0.00741081	0.0158696	0.00404059	0.0017937	0.00417731	0.00108235	0.00463191	0.00329015	0.00758729	0.00126967	0.0431119	0.0278004	0.00437385	0.000799079	0.0232834	0.0434285	0.00369825	0.0222264	0.00236188	0.0316611	0.00388646	0.0305364	0	0.0492197	0.00519085	0.0758946	0.0086895	0.0202903	0.00741264	0.0138416	0.00164182	0.0492146	0.0110241	0.0228247	0.92302	0.0186789	0	0.00969035	0.000807685
Protist	id376	0.0054089	0.000597505	0.0594692	0.0275054	0.00786266	0	0.0540535	0.0430061	0.0102517	0.00285031	0.0248623	0.0121218	0.00313898	0	0.00342746	0.00178151	0.00455559	0.00189682	0.00142838	0.0498482	0.00146318	0.00109346	0.00146498	0.0136744	0.00741462	0.00369825	0.00335981	0.0161957	0.00191885	0	0.00105298	0	0	0.00648857	0.00485725	0.00893088	0	0	0.000988685	0.0101793	0.00109366	0.0036747	0.00550942	0.0097277	0	0	0.00102004	0.0629995
Protist	id377	0.00757245	0.0155351	0	0	0.00157253	0.00595971	0.00867525	0.0125434	0	0.00342037	0.00317391	0.0121218	0	0.0133674	0.00396863	0	0.000759266	0.0113809	0.000793542	0	0.0102423	0.0546731	0.00039954	0	0.00476654	0.0110948	0.00361825	0.0030367	0.00863483	0.0142504	0.00263245	0	0.0246099	0.04542	0.00364294	0	0	0.0240911	0.000988685	0	0.00109366	0.0716566	0.00157412	0	0.00103772	0.0810933	0	0.00706725
Protist	id378	0.301816	0.120696	0.559586	1.24422	0.155681	0.081052	0.380376	2.41596	0.429289	0.124274	0.562312	1.1443	0.161882	0.0793689	0.130424	0.500247	0.15894	0.104325	0.134426	0.485009	0.209235	0.0546731	0.0454143	0.755046	0.328362	0.12081	0.0948499	0.49127	0.222587	0.121776	0.0737085	0	0.166676	0.17	0.137825	0.283616	0.180225	0.0963644	0.0998572	0.625862	0.194671	0.123102	0.0889378	1.04086	0.17745	0.104263	0.0688525	0.250181
Protist	id379	2.83443	0.127532	0.0404914	0.00297706	1.51617	0.254408	0.221019	0.00989139	2.10324	0.331457	0.1752	0.00892163	0.471959	0.350493	0.00398306	0.0314685	0.333429	0.22337	0.0116809	0.247894	1.88458	0.338011	0.0117624	0.00272009	0.939411	0.371995	0.123641	0.0149001	1.28517	0.209765	0.120124	0	0.930342	0.496661	0.0446867	0.0248713	2.3806	0.0681963	0.494817	0.0386682	1.37643	0.229889	0.619825	0	2.23018	0.207069	0.62312	0.0118891
Protist	id380	2.56373	0	0	0	2.59254	0	0.0589383	0	2.48993	0	0.0895467	0	0.574272	0	0	0	0.178822	0	0	0.0446208	2.1215	0.0321915	0	0.00816026	0.459961	0	0.045652	0	1.08039	0	0.0154998	0	0.493987	0.0191023	0.0402181	0	15.1005	0.0272785	0.0291069	0.050752	5.22401	0.0135229	0.0347566	0	14.1525	0.0121805	0.00750747	0
Protist	id381	1.19428	0.822358	0	0.00893117	0.289346	0.71936	0.451861	0.0692398	0.36783	1.62791	0.377653	0.0892163	0.0429054	1.70942	0.0292091	0.0786713	0.0931366	1.73112	0.00700856	0.183441	1.18459	1.61762	0.00980204	0.0136004	0.292348	3.37517	0.068478	0.079467	0.783813	1.57324	0.368121	0	0.930342	2.33049	0.116185	0.0657313	0.614914	3.7508	0.232855	0.0193341	0.627847	3.29959	0.492385	0.243426	0.252041	3.6907	0.071321	0.0802516
Protist	id382	3.76598	0.0747599	0	0.0119082	5.11564	0.0438634	0.157169	0.00329713	3.39536	0.142652	0.101227	0.00892163	2.24428	0.135278	0.00132769	0	1.18097	0.069803	0.00233619	0.208231	8.47521	0.241436	0.00294061	0.00544018	2.8767	0.317557	0.0266303	0	4.24389	0.209765	0.158873	0	7.07225	0.563519	0.151935	0.00532956	3.59286	0.654685	0.145534	0.0797531	3.74294	0.676144	0.214332	0.0756871	3.02449	0.925721	0.0675672	0.0564734
Protist	id383	0.302552	0	0.117618	0	0.428232	0	0.00491153	0	0.188631	0	0.0389333	0	0.452157	0	0	0	0.180685	0	0	0.0545366	1.10921	0.0321915	0.000980204	0	0.495042	0	0.00190217	0	0.381314	0	0	0	0.666882	0.0191023	0.0223434	0	0.966294	0.0272785	0	0	1.89964	0	0.0289638	0	1.33658	0	0.0150149	0
Protist	id384	5.44594	0.268256	2.59145	0.130991	6.2846	0.482498	3.35457	0.00659426	1.68825	0.432153	5.22875	0.0446082	1.15184	0.836265	0.334577	0.0445804	0.456369	0.404858	0.203248	0.133863	4.60914	0.474825	0.199962	0.165925	0.678247	0.689552	1.02527	0.183767	1.87126	0.409996	1.14311	0	1.80305	1.59505	1.28251	0.0621782	9.0656	0.272785	11.4681	0.0410849	18.2076	0.878988	7.36839	0.411165	10.1504	1.15715	9.57953	0.0549872
Protist	id385	0.0079619	0.00439764	0	0.0208394	0.0231477	0	0.0147346	0.131885	0.00943155	0.0251739	0.00389333	0.0832686	0.0132017	0	0.00265538	3.06818	0.0055882	0.0139606	0	0.401588	0.010769	0	0	0.0108804	0.00389797	0	0.0190217	0.263234	0	0	0.00774992	0	0	0.00955117	0.00446867	0.456566	0.0878449	0	0.0509371	0.050752	0.0965919	0.0270458	0	0.106371	0.0534633	0	0.071321	0.0118891
Protist	id386	1.32964	0.0307835	0	0	0.162034	0.00877269	0.0589383	0	0.103747	0.306283	0.07008	0	0.0726091	0.0799371	0	0	0.0316664	0.0558424	0	0	0.312301	0.0563352	0	0	0.0233878	0.562529	0.0152173	0	0.056491	0.200231	0.0464995	0	0.0658649	0.181472	0.0178747	0	1.22104	0.19095	0.0363836	0	1.30399	0.0946602	0.0173783	0	0.381881	0.0609027	0.00375374	0.00148614
Protist	id387	0.270704	1.25772	0	0	0	0.27634	0.294692	0.00329713	0	9.99825	0.33872	0	0	2.60718	0.00265538	0	0	1.4519	0	0	0.129228	0.828932	0	0	0	13.7184	0.0551629	0	0.0776751	8.13317	0.0619994	0	0.00823312	2.27318	0.013406	0	0	0.763799	0	0	0	0.689667	0	0	0	0.755194	0	0
Protist	id388	0	0.778382	0	0	0.0347215	0.960609	0.0147346	0.0230799	0.0377262	2.26565	0.02336	0	0.0165021	1.02073	0.0132769	0	0	0.614267	0.00233619	0	0.172304	0.732357	0.00294061	0	0	0.943597	0.00190217	0.00248334	0.0353069	0.696039	0.0736243	0	0.0411656	1.48043	0.00446867	0.00177652	0	0.109114	0.0873207	0.00241676	0	0.0676144	0.214332	0	0	0.0365416	0.135134	0
Protist	id389	0.406057	0.0263858	0.0289224	0.0952659	2.36106	0.00438634	0.903721	0.0956168	1.72597	0.0419566	0.704694	0.047582	0.666684	0.030745	0.0146046	0.083916	0.180685	0	0.012849	0.00991574	1.00152	0.0402394	0.00784163	0.00272009	0.34692	0.0453652	0.306249	0.615869	0.197719	0.00953479	1.32524	0	0.139963	0.219677	0.563053	0.188311	3.50501	0.122753	20.7678	0.258593	2.74482	0.649099	14.3776	0.304794	2.23782	0.706471	8.78374	0.114433
Protist	id390	0	0.0219882	0	0	0.0578692	0.0394771	0.0147346	0.00989139	0.0754524	0.0209783	0.0155733	0.00297388	0.0198025	0.0737881	0.00398306	0	0.00372546	0.0837637	0.00116809	0	0.032307	0.0804788	0.000980204	0	0.0116939	0.0453652	0.00760867	0.00993337	0.00706138	0.00953479	0.0154998	0	0	0.0955117	0.0178747	0.00355304	0	0.0818356	0.160088	0	0	0.0270458	0.260674	0	0	0.0487222	0.116366	0
Protist	id391	0.079619	0.048374	0.0867673	0.520985	0.196755	0.0526361	0.275046	3.36967	0.264083	0.00839131	0.25696	0.422291	0.0825104	0	0.0292091	2.11626	0.111764	0	0.0198576	0.738723	0.10769	0.0160958	0.0127426	0.00816026	0.28845	0.00907305	0.117934	1.87989	0.0635524	0	0.0619994	1.20248	0.0329325	0.0668582	0.125123	1.6415	1.51972	0.0545571	0.553031	0.280344	1.08666	0.202843	0.295431	0.259791	1.17619	0.146167	0.405403	0.490427
Protist	id392	1.81531	0.123134	0.298865	0.229233	3.03235	0.188613	0.721994	1.86618	3.82921	0.117478	0.872107	0.353891	1.23105	0.190619	0.0199153	0.618881	0.437742	0.139606	0.0140171	0.847796	2.73533	0.241436	0.0117624	0.0897629	0.90433	0.154242	0.329075	1.32611	0.706138	0.0953479	0.519245	2.53741	0.864477	0.468007	0.156404	0.993075	9.53117	0.0818356	3.60198	0.360097	4.66861	0.405687	3.02961	0.0818238	6.91204	0.66993	2.15464	0.136725
Protist	id393	0	0.37694	0.24102	0	0	0.062662	0.0526235	0	0	0.0149845	0.222476	0.116831	0.0117872	0	0.0142252	0	0.0266105	0	0.0125153	0.177067	0	0	0.0420087	0	0.0696066	0.0324037	0.0203804	0.0798217	0.126096	0.0340528	0	0	0.058808	0.0341113	0	0.0951707	0	0	0	0	0	0	0.0206884	0	0	0.0435019	0	0.00530765
Protist	id394	0.170612	2.73282	0.0895218	3.85954	0.206676	1.91119	1.1928	0.211958	0.471577	2.02291	0.166857	4.21653	0.223957	3.51372	0.678069	0.683691	0.146358	0.947327	0.609078	2.16022	0.730754	2.50059	0.822671	0.903458	0.570774	2.07384	0.074728	2.74055	0.706138	1.05564	0.0553566	0	0.7351	2.08079	0.319191	1.81459	0.188239	3.11755	0.545754	1.07028	0.373719	2.65628	0.517211	0.0438342	0.68193	2.08809	0.938434	0.132691
Protist	id395	3.72503	3.37676	1.72846	2.02015	0.992043	2.33416	2.78905	3.14405	2.86315	2.57733	4.33829	4.89628	2.99395	2.43764	0.777646	11.4823	5.7279	1.54564	0.625765	6.48065	2.19226	2.29939	0.427089	13.8239	7.87947	1.42576	1.29755	4.25716	6.35524	0.647003	0.622762	0.380296	6.46888	2.04668	1.85131	4.9806	1.91376	3.60466	2.49488	0.897654	2.78852	3.81539	3.22739	0.796321	2.18217	5.26373	1.00546	0.323766
Protist	id396	0	0.0314117	0	0.0106324	0.0826703	0.0939931	0.0526235	0	0	0.254736	0	0.191178	0.0117872	0.0658822	0.00948349	0	0.113094	0	0.0250306	0	0	0	0.0350073	0.0097146	0.125292	0.0324037	0	0.0532145	0.100877	0.102158	0.0138392	0	0.058808	0	0.0638382	0.00634472	0.0313732	0.194847	0.0259883	0	0	0.0965921	0	0	0	0	0	0.00530765
Protist	id397	0	0.659646	0	0	0.0826703	1.19058	0.350823	0.0235509	0.0336841	0.644333	0.111238	0.159315	0.141446	1.29568	0.350889	0.234141	0.0798314	0.249297	0.358772	0.460374	0	0.258682	0.406084	0.0680022	0.180977	0.194422	0.0475542	0.168513	0	0.204317	0.0553566	0	0.058808	0.0341113	0.127676	0.348959	0.0313732	0.146135	0.337848	0.00863128	0.0287476	0.386368	0.0413769	0	0	0.0435019	0.0938434	0.0424612
Protist	id398	0.398095	0.282705	0.0137726	0.446559	0.330681	0.125324	0.0877058	0.0235509	0.168421	0.149845	0	0.605396	0.176808	0.175686	0.0806096	0.0561938	0.0598735	0.0997186	0.0542329	0.31872	0.538451	0.0287424	0.0840174	0.524588	0.111371	0.0648075	0.0611411	0.19512	0.0756576	0.0340528	0	0	0	0.0341113	0.0159595	0.412407	0	0.0974233	0.0519766	0.0863128	0.0862428	0.144888	0.0413769	0.0219171	0.0272772	0.130506	0.0268124	0.0212306
Protist	id399	0	0.942351	0	0	0	0.830272	0	0	0	0.749224	0	0.010621	0	0.439215	0.0569009	0.00936563	0.0465683	0.349015	0.0250306	0	0	0.747303	0.0175036	0	0.0278427	0.324037	0	0.0266072	0	0.102158	0.0138392	0	0.058808	0.477558	0.0957573	0.0190341	0	0.194847	0	0	0	0.048296	0	0	0	0.174008	0.0134062	0
Protist	id400	0	0.0471176	0	0.0850588	0	0.0156655	0	0	0	0	0	0.276146	0	0	0	0.0187313	0.00665261	0	0	0.0885334	0	0.0574849	0	0.0388584	0.0139213	0	0	0.115298	0	0	0	0	0	0	0	0.0253789	0	0.0487117	0	0	0	0.048296	0	0	0	0	0.0134062	0.520149
Protist	id401	7.06618	8.28222	4.95699	1.01716	5.20823	4.69704	10.3142	2.80256	4.1656	14.8247	10.6418	1.90824	8.82861	7.83998	0.685972	0.196678	12.9537	4.76987	0.49644	1.03289	8.52547	8.51734	0.289977	0.714023	15.7543	8.31696	1.35529	1.84181	19.3599	5.7606	1.75988	0	14.751	12.0981	2.92326	0.466337	6.44196	7.16061	4.18412	1.29901	9.52503	10.5929	5.72035	1.34668	8.17861	13.8046	1.86123	0.340574
Protist	id402	0.0109903	0.00809381	0.259651	0	0.0106508	0.00470926	0.348025	0	0.00433967	0.0141571	0.303943	0	0.00303719	0.000943099	0.00386903	0	0.00257126	0.0021412	0.00501636	0	0	0.011109	0.00225507	0	0.0011957	0.0208736	0.023923	0	0	0.00731195	0.0101034	0	0.0164157	0.0117192	0.0116514	0	0	0	0.323658	0	0	0.0145184	0.0586384	0	0	0.00373636	0.0322407	0
Protist	id403	0	0	0.0757493	0.0956912	0	0	0.0350823	0	0.0336841	0	0	0	0.730806	0.0878429	0.0142252	0.074925	0.0731788	0	0	0.15936	0	0	0	0.0097146	0.125292	0	0	0.00886908	0	0	0	0	0	0	0	0.145928	0	0	0	0	0	0	0	0.0073057	0	0	0.0134062	0
Protist	id404	0	0	0	0	0	0	0	0.0235509	0.134736	0	0.0278095	0	0.553998	0	0	0.0561938	0.0931366	0	0.00417176	0.0177067	0.192304	0	0.0210044	0	0.0278427	0	0	0	0	0	0	0	0	0	0	0	0	0	0	0	0.0574952	0	0.0413769	0	0.627375	0.0435019	0.0134062	0
Protist	id405	0	0	0.103294	0	0	0.344641	0	0	0	0.0449535	0	0.031863	0	0.439215	0.00474174	0	0	0	0	0.31872	0.0384608	0	0	0	0	0	0	0	0	0	0	0	0	0.0341113	0	0	0	4.72503	0	0	0	0.676144	0	0	0	0.522023	0.0402186	0
Protist	id406	0.0284353	2.35588	6.17012	24.38	0.661362	0.31331	0	0	0.235789	0.794178	0.0556191	0.021242	0.153234	0.197647	0.00474174	0.533841	0.0399157	0.598312	0.00417176	3.4528	0.192304	0.0574849	0.00350073	0	0.0139213	0.388845	0.00679346	0.00886908	0	0.204317	0	0	0	0	0	0.196686	0	0	0	0.0172626	0	0	0.0620653	0	0	0.0435019	0.0268124	0.0159229
Protist	id407	0.341224	1.52347	20.2733	2.43481	1.5294	0.109659	1.64887	1.00091	4.78314	0.389597	0.723048	3.73859	2.47531	1.27372	0.175444	16.2962	5.94744	0.448734	0.0792635	1.22176	3.15378	0.632333	0.175036	2.76866	10.2739	3.4672	1.01902	6.46556	3.70722	0.408634	1.49463	4.5821	8.64477	1.26212	2.47373	4.04158	0.470598	1.46135	1.63726	0.578296	0.201233	2.12503	1.53094	0.20456	2.72772	2.04459	1.62215	0.0796147
[truncated: 59 more columns]

## Sheet: Table_S6
Table S6 Results of indicator species analysis based on Season*Habitat
Source	Target	Weight>0.5	Edge	Relative_abundance(%)	Standard_variation	Genera_and_fishSpecies	Category	phylum	class	order	family	genus	Functional feeding group	Empirical trophic classification
HK_Aug	id17	0.58654	HK_Aug_id17	48.6969	33.4099	Oulastrea	Benthic fauna	Cnidaria	Anthozoa	Scleractinia	Oulastreidae	Oulastrea	Hard Coral	Hard Coral
HK_Aug	id184	0.653074	HK_Aug_id184	1.27415	0.895861	Lewinella	Prokaryote	Bacteroidota	Bacteroidia	Chitinophagales	Saprospiraceae	Lewinella	Heterotrophic prokaryotes	Decomposer
HK_Aug	id185	0.840015	HK_Aug_id185	1.98485	0.850948	uncultured Saprospiraceae	Prokaryote	Bacteroidota	Bacteroidia	Chitinophagales	Saprospiraceae	uncultured Saprospiraceae	Heterotrophic prokaryotes	Decomposer
HK_Aug	id186	0.762376	HK_Aug_id186	1.47896	0.626621	uncultured Chitinophagales	Prokaryote	Bacteroidota	Bacteroidia	Chitinophagales	uncultured Chitinophagales	uncultured Chitinophagales	Heterotrophic prokaryotes	Decomposer
HK_Aug	id187	0.820313	HK_Aug_id187	0.198411	0.087004	Fabibacter	Prokaryote	Bacteroidota	Bacteroidia	Cytophagales	Cyclobacteriaceae	Fabibacter	Heterotrophic prokaryotes	Decomposer
HK_Aug	id189	0.594645	HK_Aug_id189	0.143375	0.098656	uncultured Cyclobacteriaceae	Prokaryote	Bacteroidota	Bacteroidia	Cytophagales	Cyclobacteriaceae	uncultured Cyclobacteriaceae	Heterotrophic prokaryotes	Decomposer
HK_Aug	id194	0.643417	HK_Aug_id194	0.161771	0.0484442	NS10marinegroup	Prokaryote	Bacteroidota	Bacteroidia	Flavobacteriales	Cryomorphaceae	NS10marinegroup	Heterotrophic prokaryotes	Decomposer
HK_Aug	id196	0.789075	HK_Aug_id196	19.5102	3.75719	uncultured Cryomorphaceae	Prokaryote	Bacteroidota	Bacteroidia	Flavobacteriales	Cryomorphaceae	uncultured Cryomorphaceae	Heterotrophic prokaryotes	Decomposer
HK_Aug	id202	0.671292	HK_Aug_id202	3.36009	1.27632	NS4marinegroup	Prokaryote	Bacteroidota	Bacteroidia	Flavobacteriales	Flavobacteriaceae	NS4marinegroup	Heterotrophic prokaryotes	Decomposer
HK_Aug	id205	0.67275	HK_Aug_id205	0.140866	0.0846623	Tenacibaculum	Prokaryote	Bacteroidota	Bacteroidia	Flavobacteriales	Flavobacteriaceae	Tenacibaculum	Heterotrophic prokaryotes	Decomposer
HK_Aug	id206	0.836588	HK_Aug_id206	4.26528	1.37159	uncultured Flavobacteriaceae	Prokaryote	Bacteroidota	Bacteroidia	Flavobacteriales	Flavobacteriaceae	uncultured Flavobacteriaceae	Heterotrophic prokaryotes	Decomposer
HK_Aug	id209	0.597805	HK_Aug_id209	0.454687	0.182999	NS11-12marinegroup	Prokaryote	Bacteroidota	Bacteroidia	Sphingobacteriales	NS11-12_marine_group	NS11-12marinegroup	Heterotrophic prokaryotes	Decomposer
HK_Aug	id210	0.834353	HK_Aug_id210	0.903904	0.361492	Balneola	Prokaryote	Bacteroidota	Rhodothermia	Balneolales	Balneolaceae	Balneola	Heterotrophic prokaryotes	Decomposer
HK_Aug	id213	0.843059	HK_Aug_id213	1.13949	0.3536	OM27clade	Prokaryote	Bdellovibrionota	Bdellovibrionia	Bdellovibrionales	Bdellovibrionaceae	OM27clade	Heterotrophic prokaryotes	Decomposer
HK_Aug	id214	0.90587	HK_Aug_id214	0.150973	0.0407783	uncultured Oligoflexaceae	Prokaryote	Bdellovibrionota	Oligoflexia	Oligoflexales	Oligoflexaceae	uncultured Oligoflexaceae	Heterotrophic prokaryotes	Decomposer
HK_Aug	id215	0.648148	HK_Aug_id215	0.701437	0.761224	CandidatusNitrosopelagicus	Prokaryote	Crenarchaeota	Nitrososphaeria	Nitrosopumilales	Nitrosopumilaceae	CandidatusNitrosopelagicus	Heterotrophic prokaryotes	Decomposer
HK_Aug	id216	0.572368	HK_Aug_id216	1.62911	2.03727	CandidatusNitrosopumilus	Prokaryote	Crenarchaeota	Nitrososphaeria	Nitrosopumilales	Nitrosopumilaceae	CandidatusNitrosopumilus	Heterotrophic prokaryotes	Decomposer
HK_Aug	id221	0.852675	HK_Aug_id221	0.237889	0.129842	Bradymonadales	Prokaryote	Desulfobacterota	Desulfuromonadia	Bradymonadales	Bradymonadales	Bradymonadales	Heterotrophic prokaryotes	Decomposer
HK_Aug	id223	0.773971	HK_Aug_id223	1.6947	1.01243	Acholeplasma	Prokaryote	Firmicutes	Bacilli	Acholeplasmatales	Acholeplasmataceae	Acholeplasma	Heterotrophic prokaryotes	Decomposer
HK_Aug	id228	0.589791	HK_Aug_id228	0.064882	0.0426896	P3OB-42	Prokaryote	Myxococcota	Myxococcia	Myxococcales	Myxococcaceae	P3OB-42	Heterotrophic prokaryotes	Decomposer
HK_Aug	id232	0.688382	HK_Aug_id232	2.21241	1.67721	BD7-11	Prokaryote	Planctomycetota	BD7-11	BD7-11	BD7-11	BD7-11	Heterotrophic prokaryotes	Decomposer
HK_Aug	id233	0.765802	HK_Aug_id233	1.18447	0.623612	OM190	Prokaryote	Planctomycetota	OM190	OM190	OM190	OM190	Heterotrophic prokaryotes	Decomposer
HK_Aug	id234	0.881536	HK_Aug_id234	1.80989	0.810952	CL500-3	Prokaryote	Planctomycetota	Phycisphaerae	Phycisphaerales	Phycisphaeraceae	CL500-3	Heterotrophic prokaryotes	Decomposer
HK_Aug	id235	0.690437	HK_Aug_id235	2.51859	2.48461	Phycisphaera	Prokaryote	Planctomycetota	Phycisphaerae	Phycisphaerales	Phycisphaeraceae	Phycisphaera	Heterotrophic prokaryotes	Decomposer
HK_Aug	id238	0.719377	HK_Aug_id238	0.157131	0.0917053	Pirellula	Prokaryote	Planctomycetota	Planctomycetes	Pirellulales	Pirellulaceae	Pirellula	Heterotrophic prokaryotes	Decomposer
HK_Aug	id244	0.789538	HK_Aug_id244	0.420788	0.295539	Maricaulis	Prokaryote	Proteobacteria	Alphaproteobacteria	Caulobacterales	Hyphomonadaceae	Maricaulis	Heterotrophic prokaryotes	Decomposer
HK_Aug	id245	0.869981	HK_Aug_id245	1.01176	0.416635	uncultured Hyphomonadaceae	Prokaryote	Proteobacteria	Alphaproteobacteria	Caulobacterales	Hyphomonadaceae	uncultured Hyphomonadaceae	Heterotrophic prokaryotes	Decomposer
HK_Aug	id247	0.728905	HK_Aug_id247	0.170075	0.0444023	PS1clade	Prokaryote	Proteobacteria	Alphaproteobacteria	Parvibaculales	PS1_clade	PS1clade	Heterotrophic prokaryotes	Decomposer
HK_Aug	id251	0.881667	HK_Aug_id251	8.68825	3.02712	Stappiaceae	Prokaryote	Proteobacteria	Alphaproteobacteria	Rhizobiales	Stappiaceae	Stappiaceae	Heterotrophic prokaryotes	Decomposer
HK_Aug	id254	0.552865	HK_Aug_id254	0.224136	0.0765771	Ascidiaceihabitans	Prokaryote	Proteobacteria	Alphaproteobacteria	Rhodobacterales	Rhodobacteraceae	Ascidiaceihabitans	Heterotrophic prokaryotes	Decomposer
HK_Aug	id276	0.538749	HK_Aug_id276	0.0571358	0.0361716	Vibrio	Prokaryote	Proteobacteria	Gammaproteobacteria	Enterobacterales	Vibrionaceae	Vibrio	Heterotrophic prokaryotes	Decomposer
HK_Aug	id278	0.695328	HK_Aug_id278	0.0842105	0.0448897	Cm1-21	Prokaryote	Proteobacteria	Gammaproteobacteria	Nitrosococcales	Nitrosococcaceae	Cm1-21	Heterotrophic prokaryotes	Decomposer
HK_Aug	id279	0.806875	HK_Aug_id279	0.890428	0.400157	Alcanivorax	Prokaryote	Proteobacteria	Gammaproteobacteria	Pseudomonadales	Alcanivoracaceae1	Alcanivorax	Autotrophic prokaryotes	Primary producer
HK_Aug	id281	0.534981	HK_Aug_id281	0.0805825	0.0979037	Halioglobus	Prokaryote	Proteobacteria	Gammaproteobacteria	Pseudomonadales	Halieaceae	Halioglobus	Heterotrophic prokaryotes	Decomposer
HK_Aug	id282	0.583117	HK_Aug_id282	0.364134	0.296443	Luminiphilus	Prokaryote	Proteobacteria	Gammaproteobacteria	Pseudomonadales	Halieaceae	Luminiphilus	Heterotrophic prokaryotes	Decomposer
HK_Aug	id283	0.581489	HK_Aug_id283	3.81491	3.06513	OM60(NOR5)clade	Prokaryote	Proteobacteria	Gammaproteobacteria	Pseudomonadales	Halieaceae	OM60(NOR5)clade	Heterotrophic prokaryotes	Decomposer
HK_Aug	id284	0.706529	HK_Aug_id284	0.153623	0.0554719	KI89Aclade	Prokaryote	Proteobacteria	Gammaproteobacteria	Pseudomonadales	KI89A_clade	KI89Aclade	Heterotrophic prokaryotes	Decomposer
HK_Aug	id285	0.696554	HK_Aug_id285	0.218501	0.0923719	Litoricola	Prokaryote	Proteobacteria	Gammaproteobacteria	Pseudomonadales	Litoricolaceae	Litoricola	Heterotrophic prokaryotes	Decomposer
HK_Aug	id288	0.653388	HK_Aug_id288	0.0546702	0.0167448	uncultured Nitrincolaceae	Prokaryote	Proteobacteria	Gammaproteobacteria	Pseudomonadales	Nitrincolaceae	uncultured Nitrincolaceae	Heterotrophic prokaryotes	Decomposer
HK_Aug	id293	0.657186	HK_Aug_id293	1.02517	0.265074	SAR86clade	Prokaryote	Proteobacteria	Gammaproteobacteria	Pseudomonadales	SAR86_clade	SAR86clade	Heterotrophic prokaryotes	Decomposer
HK_Aug	id294	0.537987	HK_Aug_id294	0.436039	0.231658	SUP05cluster	Prokaryote	Proteobacteria	Gammaproteobacteria	Pseudomonadales	Thioglobaceae	SUP05cluster	Heterotrophic prokaryotes	Decomposer
HK_Aug	id298	0.746926	HK_Aug_id298	2.44129	0.646543	SAR324clade(MarinegroupB)	Prokaryote	SAR324_clade(Marine_group_B)	SAR324_clade(Marine_group_B)	SAR324_clade(Marine_group_B)	SAR324_clade(Marine_group_B)	SAR324clade(MarinegroupB)	Heterotrophic prokaryotes	Decomposer
HK_Aug	id299	0.5327	HK_Aug_id299	7.27957	5.73391	MarineGroupII	Prokaryote	Thermoplasmatota	Thermoplasmata	Marine_Group_II	Marine_Group_II	MarineGroupII	Heterotrophic prokaryotes	Decomposer
HK_Aug	id301	0.594004	HK_Aug_id301	0.0436211	0.0523932	WCHB1-41	Prokaryote	Verrucomicrobiota	Kiritimatiellae	WCHB1-41	WCHB1-41	WCHB1-41	Heterotrophic prokaryotes	Decomposer
HK_Aug	id302	0.735147	HK_Aug_id302	0.283866	0.185099	Lentisphaera	Prokaryote	Verrucomicrobiota	Lentisphaeria	Lentisphaerales	Lentisphaeraceae	Lentisphaera	Heterotrophic prokaryotes	Decomposer
HK_Aug	id306	0.696602	HK_Aug_id306	2.42412	1.57058	MB11C04marinegroup	Prokaryote	Verrucomicrobiota	Verrucomicrobiae	Opitutales	Puniceicoccaceae	MB11C04marinegroup	Heterotrophic prokaryotes	Decomposer
HK_Aug	id307	0.739401	HK_Aug_id307	0.26387	0.131161	SCGCAAA164-E04	Prokaryote	Verrucomicrobiota	Verrucomicrobiae	Pedosphaerales	Pedosphaeraceae	SCGCAAA164-E04	Heterotrophic prokaryotes	Decomposer
HK_Aug	id318	0.688084	HK_Aug_id318	3.01281	2.85025	Cryothecomonas	Protist	Cercozoa	Filosa-Thecofilosea	Cryomonadida	Cryothecomonas-lineage	Cryothecomonas	Heterotrophic protist	The primary consumers/Herbivorous fish/detritivore
HK_Aug	id327	0.668469	HK_Aug_id327	0.0672457	0.0608535	Amphorellopsis	Protist	Ciliophora	Spirotrichea	Choreotrichida-Tintinnina	Tintinnidae	Amphorellopsis	Heterotrophic protist	The primary consumers/Herbivorous fish/detritivore
HK_Aug	id337	0.59082	HK_Aug_id337	1.63573	0.945363	Rhodomonas	Protist	Cryptophyta_X	Cryptophyceae	Pyrenomonadales	Pyrenomonadaceae	Rhodomonas	Mixotrophic protist	Both Primary producers and primary consumers
HK_Aug	id343	0.665454	HK_Aug_id343	8.69072	5.85965	Gyrodinium	Protist	Dinoflagellata	Dinophyceae	Gymnodiniales	Gymnodiniaceae	Gyrodinium	Heterotrophic protist	The primary consumers/Herbivorous fish/detritivore
HK_Aug	id350	0.603512	HK_Aug_id350	0.567876	0.194603	Prorocentrum	Protist	Dinoflagellata	Dinophyceae	Prorocentrales	Prorocentraceae	Prorocentrum	Mixotrophic protist	Both Primary producers and primary consumers
HK_Aug	id364	0.558802	HK_Aug_id364	0.0943565	0.167076	Dino-Group-II-Clade-19_X	Protist	Dinoflagellata	Syndiniales	Dino-Group-II	Dino-Group-II-Clade-19	Dino-Group-II-Clade-19_X	Parasite protist	The primary consumers/Herbivorous fish/detritivore
HK_Aug	id379	0.663609	HK_Aug_id379	1.36653	0.808943	Pseudo-nitzschia	Protist	Gyrista	Bacillariophyceae	Bacillariales	Bacillariaceae	Pseudo-nitzschia	Autotrophic protist	Primary producer
HK_Aug	id38	0.521613	HK_Aug_id38	55.9396	21.1323	Siganus fuscescens	Bony fish	Chordata	Actinopteri	Acanthuriformes	Siganidae	Siganus	Herbivorous fish	The primary consumers/Herbivorous fish/detritivore
HK_Aug	id382	0.673071	HK_Aug_id382	4.26336	2.31457	Rhizosolenia	Protist	Gyrista	Coscinodiscophyceae	Rhizosoleniales	Rhizosoleniaceae	Rhizosolenia	Autotrophic protist	Primary producer
HK_Aug	id383	0.689755	HK_Aug_id383	0.467189	0.284768	Bacteriastrum	Protist	Gyrista	Mediophyceae	Chaetocerotales	Chaetocerotaceae	Bacteriastrum	Autotrophic protist	Primary producer
HK_Feb	id1	0.693763	HK_Feb_id1	16.5362	15.7623	Chthamalus	Benthic fauna	Arthropoda	Thecostraca	Balanomorpha	Chthamalidae	Chthamalus	Suspension Feeder	The primary consumers/Herbivorous fish/detritivore
HK_Feb	id17	0.58654	HK_Feb_id17	33.2702	13.3895	Oulastrea	Benthic fauna	Cnidaria	Anthozoa	Scleractinia	Oulastreidae	Oulastrea	Hard Coral	Hard Coral
HK_Feb	id183	0.678698	HK_Feb_id183	0.219926	0.0999239	Aureispira	Prokaryote	Bacteroidota	Bacteroidia	Chitinophagales	Saprospiraceae	Aureispira	Heterotrophic prokaryotes	Decomposer
HK_Feb	id191	0.745283	HK_Feb_id191	17.4001	10.2697	Fluviicola	Prokaryote	Bacteroidota	Bacteroidia	Flavobacteriales	Crocinitomicaceae	Fluviicola	Heterotrophic prokaryotes	Decomposer
HK_Feb	id196	0.789075	HK_Feb_id196	26.6303	7.44838	uncultured Cryomorphaceae	Prokaryote	Bacteroidota	Bacteroidia	Flavobacteriales	Cryomorphaceae	uncultured Cryomorphaceae	Heterotrophic prokaryotes	Decomposer
HK_Feb	id202	0.671292	HK_Feb_id202	2.26536	0.444248	NS4marinegroup	Prokaryote	Bacteroidota	Bacteroidia	Flavobacteriales	Flavobacteriaceae	NS4marinegroup	Heterotrophic prokaryotes	Decomposer
HK_Feb	id205	0.67275	HK_Feb_id205	0.12058	0.043932	Tenacibaculum	Prokaryote	Bacteroidota	Bacteroidia	Flavobacteriales	Flavobacteriaceae	Tenacibaculum	Heterotrophic prokaryotes	Decomposer
HK_Feb	id208	0.678782	HK_Feb_id208	10.9318	1.90701	NS9marinegroup	Prokaryote	Bacteroidota	Bacteroidia	Flavobacteriales	NS9_marine_group	NS9marinegroup	Heterotrophic prokaryotes	Decomposer
HK_Feb	id24	0.5881	HK_Feb_id24	3.97379	3.54835	Muggiaea	Benthic fauna	Cnidaria	Hydrozoa	Siphonophorae	Diphyidae	Muggiaea	Predator	The secondary consumer groups/ predator
HK_Feb	id248	0.68551	HK_Feb_id248	1.43832	0.492994	CandidatusPuniceispirillum	Prokaryote	Proteobacteria	Alphaproteobacteria	Puniceispirillales	SAR116_clade	CandidatusPuniceispirillum	Heterotrophic prokaryotes	Decomposer
HK_Feb	id258	0.656471	HK_Feb_id258	0.229889	0.0926468	S25-593	Prokaryote	Proteobacteria	Alphaproteobacteria	Rickettsiales	S25-593	S25-593	Heterotrophic prokaryotes	Decomposer
HK_Feb	id271	0.712176	HK_Feb_id271	0.0548242	0.0212401	Aliiglaciecola	Prokaryote	Proteobacteria	Gammaproteobacteria	Enterobacterales	Alteromonadaceae	Aliiglaciecola	Heterotrophic prokaryotes	Decomposer
HK_Feb	id272	0.769803	HK_Feb_id272	0.963925	0.929211	Glaciecola	Prokaryote	Proteobacteria	Gammaproteobacteria	Enterobacterales	Alteromonadaceae	Glaciecola	Heterotrophic prokaryotes	Decomposer
HK_Feb	id275	0.636883	HK_Feb_id275	0.0137598	0.00898117	Thalassotalea	Prokaryote	Proteobacteria	Gammaproteobacteria	Enterobacterales	Colwelliaceae	Thalassotalea	Heterotrophic prokaryotes	Decomposer
HK_Feb	id289	0.664434	HK_Feb_id289	0.130573	0.0734783	OM182clade	Prokaryote	Proteobacteria	Gammaproteobacteria	Pseudomonadales	OM182_clade	OM182clade	Heterotrophic prokaryotes	Decomposer
HK_Feb	id290	0.872964	HK_Feb_id290	2.47645	1.74998	SAR92clade	Prokaryote	Proteobacteria	Gammaproteobacteria	Pseudomonadales	Porticoccaceae	SAR92clade	Heterotrophic prokaryotes	Decomposer
HK_Feb	id299	0.5327	HK_Feb_id299	16.3808	8.94552	MarineGroupII	Prokaryote	Thermoplasmatota	Thermoplasmata	Marine_Group_II	Marine_Group_II	MarineGroupII	Heterotrophic prokaryotes	Decomposer
HK_Feb	id347	0.823915	HK_Feb_id347	3.29029	2.325	Warnowia	Protist	Dinoflagellata	Dinophyceae	Gymnodiniales	Warnowiaceae	Warnowia	Heterotrophic protist	The primary consumers/Herbivorous fish/detritivore
HK_Feb	id351	0.594538	HK_Feb_id351	0.0181547	0.0185974	Pelagodinium	Protist	Dinoflagellata	Dinophyceae	Suessiales	Suessiaceae	Pelagodinium	Mixotrophic protist	Both Primary producers and primary consumers
HK_Feb	id354	0.815808	HK_Feb_id354	21.0561	13.684	Noctiluca	Protist	Dinoflagellata	Noctilucophyceae	Noctilucales	Noctilucaceae	Noctiluca	Symbiosis protist	The primary consumers/Herbivorous fish/detritivore
HK_Feb	id355	0.613954	HK_Feb_id355	1.40539	0.622144	Dino-Group-I-Clade-1_X	Protist	Dinoflagellata	Syndiniales	Dino-Group-I	Dino-Group-I-Clade-1	Dino-Group-I-Clade-1_X	Parasite protist	The primary consumers/Herbivorous fish/detritivore
HK_Feb	id388	0.726334	HK_Feb_id388	1.05467	0.521163	Ditylum	Protist	Gyrista	Mediophyceae	Lithodesmiales	Lithodesmiaceae	Ditylum	Autotrophic protist	Primary producer
HK_Feb	id399	0.646628	HK_Feb_id399	0.551237	0.278531	Prymnesiophyceae_Clade_D_XX	Protist	Haptophyta_X	Prymnesiophyceae	Prymnesiophyceae_Clade_D	Prymnesiophyceae_Clade_D_X	Prymnesiophyceae_Clade_D_XX	Mixotrophic protist	Both Primary producers and primary consumers
HK_May	id178	0.592496	HK_May_id178	5.46513	4.44636	CandidatusActinomarina	Prokaryote	Actinobacteriota	Acidimicrobiia	Actinomarinales	Actinomarinaceae	CandidatusActinomarina	Heterotrophic prokaryotes	Decomposer
HK_May	id190	0.633234	HK_May_id190	0.0270149	0.0161816	Crocinitomix	Prokaryote	Bacteroidota	Bacteroidia	Flavobacteriales	Crocinitomicaceae	Crocinitomix	Heterotrophic prokaryotes	Decomposer
HK_May	id201	0.669243	HK_May_id201	1.10771	0.253423	NS2bmarinegroup	Prokaryote	Bacteroidota	Bacteroidia	Flavobacteriales	Flavobacteriaceae	NS2bmarinegroup	Heterotrophic prokaryotes	Decomposer
HK_May	id218	0.824995	HK_May_id218	49.0385	11.8834	SynechococcusCC9902	Prokaryote	Cyanobacteria	Cyanobacteriia	Synechococcales	Cyanobiaceae	SynechococcusCC9902	Autotrophic prokaryotes	Primary producer
HK_May	id227	0.639699	HK_May_id227	0.471891	0.22874	Marinimicrobia(SAR406clade)	Prokaryote	Marinimicrobia_(SAR406_clade)	Marinimicrobia_(SAR406_clade)	Marinimicrobia_(SAR406_clade)	Marinimicrobia_(SAR406_clade)	Marinimicrobia(SAR406clade)	Heterotrophic prokaryotes	Decomposer
HK_May	id228	0.589791	HK_May_id228	0.0893945	0.0551048	P3OB-42	Prokaryote	Myxococcota	Myxococcia	Myxococcales	Myxococcaceae	P3OB-42	Heterotrophic prokaryotes	Decomposer
HK_May	id229	0.628748	HK_May_id229	0.0704513	0.0494264	Blfdi19	Prokaryote	Myxococcota	Polyangia	Blfdi19	Blfdi19	Blfdi19	Heterotrophic prokaryotes	Decomposer
HK_May	id246	0.635258	HK_May_id246	0.11271	0.0536605	uncultured Defluviicoccales	Prokaryote	Proteobacteria	Alphaproteobacteria	Defluviicoccales	uncultured Defluviicoccales	uncultured Defluviicoccales	Heterotrophic prokaryotes	Decomposer
HK_May	id260	0.721784	HK_May_id260	0.158783	0.0519275	CladeII	Prokaryote	Proteobacteria	Alphaproteobacteria	SAR11_clade	Clade_II	CladeII	Heterotrophic prokaryotes	Decomposer
HK_May	id262	0.623827	HK_May_id262	0.124253	0.0640005	OM75clade	Prokaryote	Proteobacteria	Alphaproteobacteria	Thalassobaculales	Nisaeaceae	OM75clade	Heterotrophic prokaryotes	Decomposer
HK_May	id269	0.578252	HK_May_id269	0.0460311	0.0198011	mle1-7	Prokaryote	Proteobacteria	Gammaproteobacteria	Burkholderiales	Nitrosomonadaceae	mle1-7	Heterotrophic prokaryotes	Decomposer
HK_May	id289	0.664434	HK_May_id289	0.109102	0.0576727	OM182clade	Prokaryote	Proteobacteria	Gammaproteobacteria	Pseudomonadales	OM182_clade	OM182clade	Heterotrophic prokaryotes	Decomposer
HK_May	id293	0.657186	HK_May_id293	0.864205	0.281892	SAR86clade	Prokaryote	Proteobacteria	Gammaproteobacteria	Pseudomonadales	SAR86_clade	SAR86clade	Heterotrophic prokaryotes	Decomposer
HK_May	id299	0.5327	HK_May_id299	9.70659	4.64257	MarineGroupII	Prokaryote	Thermoplasmatota	Thermoplasmata	Marine_Group_II	Marine_Group_II	MarineGroupII	Heterotrophic prokaryotes	Decomposer
HK_May	id319	0.646363	HK_May_id319	1.2929	1.0676	Bathycoccus	Protist	Chlorophyta_X	Mamiellophyceae	Mamiellales	Bathycoccaceae	Bathycoccus	Autotrophic protist	Primary producer
HK_May	id350	0.603512	HK_May_id350	0.350348	0.302624	Prorocentrum	Protist	Dinoflagellata	Dinophyceae	Prorocentrales	Prorocentraceae	Prorocentrum	Mixotrophic protist	Both Primary producers and primary consumers
HK_May	id351	0.594538	HK_May_id351	0.00525046	0.00473654	Pelagodinium	Protist	Dinoflagellata	Dinophyceae	Suessiales	Suessiaceae	Pelagodinium	Mixotrophic protist	Both Primary producers and primary consumers
HK_May	id367	0.524904	HK_May_id367	0.0591496	0.0639839	Dino-Group-II-Clade-22_X	Protist	Dinoflagellata	Syndiniales	Dino-Group-II	Dino-Group-II-Clade-22	Dino-Group-II-Clade-22_X	Parasite protist	The primary consumers/Herbivorous fish/detritivore
HK_May	id369	0.654824	HK_May_id369	0.0397291	0.0492132	Dino-Group-II-Clade-27_X	Protist	Dinoflagellata	Syndiniales	Dino-Group-II	Dino-Group-II-Clade-27	Dino-Group-II-Clade-27_X	Parasite protist	The primary consumers/Herbivorous fish/detritivore
HK_May	id37	0.795721	HK_May_id37	32.8179	18.1767	Timea	Benthic fauna	Porifera	Demospongiae	Tethyida	Timeidae	Timea	Suspension Feeder	The primary consumers/Herbivorous fish/detritivore
HK_May	id373	0.601516	HK_May_id373	0.00972833	0.0116103	Dino-Group-II-Clade-44_X	Protist	Dinoflagellata	Syndiniales	Dino-Group-II	Dino-Group-II-Clade-44	Dino-Group-II-Clade-44_X	Parasite protist	The primary consumers/Herbivorous fish/detritivore
HK_May	id402	0.532123	HK_May_id402	0.107604	0.148984	RAD-B_X_Group-IVe_X	Protist	Radiolaria	RAD-B	RAD-B_X	RAD-B_X_Group-IVe	RAD-B_X_Group-IVe_X	Unknown	Unknown
HK_Nov	id178	0.592496	HK_Nov_id178	4.72297	3.58621	CandidatusActinomarina	Prokaryote	Actinobacteriota	Acidimicrobiia	Actinomarinales	Actinomarinaceae	CandidatusActinomarina	Heterotrophic prokaryotes	Decomposer
HK_Nov	id194	0.643417	HK_Nov_id194	0.397922	0.314244	NS10marinegroup	Prokaryote	Bacteroidota	Bacteroidia	Flavobacteriales	Cryomorphaceae	NS10marinegroup	Heterotrophic prokaryotes	Decomposer
HK_Nov	id216	0.572368	HK_Nov_id216	1.05302	0.808906	CandidatusNitrosopumilus	Prokaryote	Crenarchaeota	Nitrososphaeria	Nitrosopumilales	Nitrosopumilaceae	CandidatusNitrosopumilus	Heterotrophic prokaryotes	Decomposer
HK_Nov	id217	0.743354	HK_Nov_id217	5.32571	3.45112	CyanobiumPCC-6307	Prokaryote	Cyanobacteria	Cyanobacteriia	Synechococcales	Cyanobiaceae	CyanobiumPCC-6307	Autotrophic prokaryotes	Primary producer
HK_Nov	id218	0.824995	HK_Nov_id218	40.2639	18.2742	SynechococcusCC9902	Prokaryote	Cyanobacteria	Cyanobacteriia	Synechococcales	Cyanobiaceae	SynechococcusCC9902	Autotrophic prokaryotes	Primary producer
HK_Nov	id226	0.693841	HK_Nov_id226	0.539306	0.378108	BD2-11terrestrialgroup	Prokaryote	Gemmatimonadota	BD2-11_terrestrial_group	BD2-11_terrestrial_group	BD2-11_terrestrial_group	BD2-11terrestrialgroup	Heterotrophic prokaryotes	Decomposer
HK_Nov	id227	0.639699	HK_Nov_id227	0.619104	0.669749	Marinimicrobia(SAR406clade)	Prokaryote	Marinimicrobia_(SAR406_clade)	Marinimicrobia_(SAR406_clade)	Marinimicrobia_(SAR406_clade)	Marinimicrobia_(SAR406_clade)	Marinimicrobia(SAR406clade)	Heterotrophic prokaryotes	Decomposer
HK_Nov	id229	0.628748	HK_Nov_id229	0.0616043	0.0527335	Blfdi19	Prokaryote	Myxococcota	Polyangia	Blfdi19	Blfdi19	Blfdi19	Heterotrophic prokaryotes	Decomposer
HK_Nov	id231	0.545356	HK_Nov_id231	0.538524	0.681288	PAUC34f	Prokaryote	PAUC34f	PAUC34f	PAUC34f	PAUC34f	PAUC34f	Heterotrophic prokaryotes	Decomposer
HK_Nov	id239	0.737687	HK_Nov_id239	0.939233	0.664546	Rhodopirellula	Prokaryote	Planctomycetota	Planctomycetes	Pirellulales	Pirellulaceae	Rhodopirellula	Heterotrophic prokaryotes	Decomposer
HK_Nov	id242	0.607475	HK_Nov_id242	0.342122	0.366312	uncultured Gimesiaceae	Prokaryote	Planctomycetota	Planctomycetes	Planctomycetales	Gimesiaceae	uncultured Gimesiaceae	Heterotrophic prokaryotes	Decomposer
HK_Nov	id246	0.635258	HK_Nov_id246	0.206991	0.178397	uncultured Defluviicoccales	Prokaryote	Proteobacteria	Alphaproteobacteria	Defluviicoccales	uncultured Defluviicoccales	uncultured Defluviicoccales	Heterotrophic prokaryotes	Decomposer
HK_Nov	id254	0.552865	HK_Nov_id254	0.312645	0.144881	Ascidiaceihabitans	Prokaryote	Proteobacteria	Alphaproteobacteria	Rhodobacterales	Rhodobacteraceae	Ascidiaceihabitans	Heterotrophic prokaryotes	Decomposer
HK_Nov	id257	0.753823	HK_Nov_id257	0.274361	0.244125	uncultured Magnetospiraceae	Prokaryote	Proteobacteria	Alphaproteobacteria	Rhodospirillales	Magnetospiraceae	uncultured Magnetospiraceae	Heterotrophic prokaryotes	Decomposer
HK_Nov	id258	0.656471	HK_Nov_id258	0.317916	0.33206	S25-593	Prokaryote	Proteobacteria	Alphaproteobacteria	Rickettsiales	S25-593	S25-593	Heterotrophic prokaryotes	Decomposer
HK_Nov	id262	0.623827	HK_Nov_id262	0.100419	0.0564746	OM75clade	Prokaryote	Proteobacteria	Alphaproteobacteria	Thalassobaculales	Nisaeaceae	OM75clade	Heterotrophic prokaryotes	Decomposer
HK_Nov	id263	0.67099	HK_Nov_id263	0.0611183	0.0504159	uncultured Alphaproteobacteria	Prokaryote	Proteobacteria	Alphaproteobacteria	uncultured Alphaproteobacteria	uncultured Alphaproteobacteria	uncultured Alphaproteobacteria	Heterotrophic prokaryotes	Decomposer
HK_Nov	id264	0.563857	HK_Nov_id264	1.54667	2.03761	Aquabacterium	Prokaryote	Proteobacteria	Gammaproteobacteria	Burkholderiales	Comamonadaceae	Aquabacterium	Heterotrophic prokaryotes	Decomposer
HK_Nov	id269	0.578252	HK_Nov_id269	0.0405163	0.0368698	mle1-7	Prokaryote	Proteobacteria	Gammaproteobacteria	Burkholderiales	Nitrosomonadaceae	mle1-7	Heterotrophic prokaryotes	Decomposer
HK_Nov	id277	0.691659	HK_Nov_id277	0.197753	0.0723156	HOC36	Prokaryote	Proteobacteria	Gammaproteobacteria	HOC36	HOC36	HOC36	Heterotrophic prokaryotes	Decomposer
HK_Nov	id278	0.695328	HK_Nov_id278	0.128675	0.104907	Cm1-21	Prokaryote	Proteobacteria	Gammaproteobacteria	Nitrosococcales	Nitrosococcaceae	Cm1-21	Heterotrophic prokaryotes	Decomposer
HK_Nov	id289	0.664434	HK_Nov_id289	0.160521	0.0980112	OM182clade	Prokaryote	Proteobacteria	Gammaproteobacteria	Pseudomonadales	OM182_clade	OM182clade	Heterotrophic prokaryotes	Decomposer
HK_Nov	id293	0.657186	HK_Nov_id293	0.811694	0.165046	SAR86clade	Prokaryote	Proteobacteria	Gammaproteobacteria	Pseudomonadales	SAR86_clade	SAR86clade	Heterotrophic prokaryotes	Decomposer
HK_Nov	id294	0.537987	HK_Nov_id294	0.376885	0.378952	SUP05cluster	Prokaryote	Proteobacteria	Gammaproteobacteria	Pseudomonadales	Thioglobaceae	SUP05cluster	Heterotrophic prokaryotes	Decomposer
HK_Nov	id296	0.6538	HK_Nov_id296	0.0682821	0.054328	uncultured Thiotrichaceae	Prokaryote	Proteobacteria	Gammaproteobacteria	Thiotrichales	Thiotrichaceae	uncultured Thiotrichaceae	Heterotrophic prokaryotes	Decomposer
HK_Nov	id297	0.682048	HK_Nov_id297	0.0500407	0.0344307	UBA10353marinegroup	Prokaryote	Proteobacteria	Gammaproteobacteria	UBA10353_marine_group	UBA10353_marine_group	UBA10353marinegroup	Heterotrophic prokaryotes	Decomposer
HK_Nov	id298	0.746926	HK_Nov_id298	2.96915	2.03778	SAR324clade(MarinegroupB)	Prokaryote	SAR324_clade(Marine_group_B)	SAR324_clade(Marine_group_B)	SAR324_clade(Marine_group_B)	SAR324_clade(Marine_group_B)	SAR324clade(MarinegroupB)	Heterotrophic prokaryotes	Decomposer
HK_Nov	id301	0.594004	HK_Nov_id301	0.0419349	0.0383831	WCHB1-41	Prokaryote	Verrucomicrobiota	Kiritimatiellae	WCHB1-41	WCHB1-41	WCHB1-41	Heterotrophic prokaryotes	Decomposer
HK_Nov	id303	0.769597	HK_Nov_id303	0.49264	0.37375	Arctic97B-4marinegroup	Prokaryote	Verrucomicrobiota	Verrucomicrobiae	Arctic97B-4_marine_group	Arctic97B-4_marine_group	Arctic97B-4marinegroup	Heterotrophic prokaryotes	Decomposer
HK_Nov	id307	0.739401	HK_Nov_id307	0.258976	0.148615	SCGCAAA164-E04	Prokaryote	Verrucomicrobiota	Verrucomicrobiae	Pedosphaerales	Pedosphaeraceae	SCGCAAA164-E04	Heterotrophic prokaryotes	Decomposer
HK_Nov	id333	0.834434	HK_Nov_id333	13.4922	2.89284	Plagioselmis	Protist	Cryptophyta_X	Cryptophyceae	Cryptomonadales	Cryptomonadales_X	Plagioselmis	Mixotrophic protist	Both Primary producers and primary consumers
HK_Nov	id335	0.828038	HK_Nov_id335	35.8388	17.9766	Teleaulax	Protist	Cryptophyta_X	Cryptophyceae	Cryptomonadales	Cryptomonadales_X	Teleaulax	Mixotrophic protist	Both Primary producers and primary consumers
HK_Nov	id338	0.703755	HK_Nov_id338	0.318167	0.340673	Plagioselmis:nucl	Protist	Cryptophyta_X:nucl	Cryptophyceae:nucl	Cryptomonadales:nucl	Cryptomonadales_X:nucl	Plagioselmis:nucl	Mixotrophic protist	Both Primary producers and primary consumers
HK_Nov	id355	0.613954	HK_Nov_id355	0.513329	0.374657	Dino-Group-I-Clade-1_X	Protist	Dinoflagellata	Syndiniales	Dino-Group-I	Dino-Group-I-Clade-1	Dino-Group-I-Clade-1_X	Parasite protist	The primary consumers/Herbivorous fish/detritivore
HK_Nov	id356	0.664596	HK_Nov_id356	0.068337	0.0661921	Dino-Group-I-Clade-4_X	Protist	Dinoflagellata	Syndiniales	Dino-Group-I	Dino-Group-I-Clade-4	Dino-Group-I-Clade-4_X	Parasite protist	The primary consumers/Herbivorous fish/detritivore
HK_Nov	id357	0.750761	HK_Nov_id357	1.08956	0.577787	Dino-Group-I-Clade-5_X	Protist	Dinoflagellata	Syndiniales	Dino-Group-I	Dino-Group-I-Clade-5	Dino-Group-I-Clade-5_X	Parasite protist	The primary consumers/Herbivorous fish/detritivore
HK_Nov	id360	0.653773	HK_Nov_id360	1.05018	0.655814	Dino-Group-II-Clade-10-and-11_X	Protist	Dinoflagellata	Syndiniales	Dino-Group-II	Dino-Group-II-Clade-10-and-11	Dino-Group-II-Clade-10-and-11_X	Parasite protist	The primary consumers/Herbivorous fish/detritivore
HK_Nov	id364	0.558802	HK_Nov_id364	0.0509149	0.0334219	Dino-Group-II-Clade-19_X	Protist	Dinoflagellata	Syndiniales	Dino-Group-II	Dino-Group-II-Clade-19	Dino-Group-II-Clade-19_X	Parasite protist	The primary consumers/Herbivorous fish/detritivore
HK_Nov	id366	0.562883	HK_Nov_id366	0.0393833	0.0519143	Dino-Group-II-Clade-20_X	Protist	Dinoflagellata	Syndiniales	Dino-Group-II	Dino-Group-II-Clade-20	Dino-Group-II-Clade-20_X	Parasite protist	The primary consumers/Herbivorous fish/detritivore
HK_Nov	id367	0.524904	HK_Nov_id367	0.0461482	0.0442941	Dino-Group-II-Clade-22_X	Protist	Dinoflagellata	Syndiniales	Dino-Group-II	Dino-Group-II-Clade-22	Dino-Group-II-Clade-22_X	Parasite protist	The primary consumers/Herbivorous fish/detritivore
HK_Nov	id378	0.662307	HK_Nov_id378	0.813295	0.717517	Dino-Group-III_XX	Protist	Dinoflagellata	Syndiniales	Dino-Group-III	Dino-Group-III_X	Dino-Group-III_XX	Parasite protist	The primary consumers/Herbivorous fish/detritivore
HK_Nov	id391	0.719411	HK_Nov_id391	1.32222	1.04695	Minidiscus	Protist	Gyrista	Mediophyceae	Thalassiosirales	Thalassiosiraceae	Minidiscus	Autotrophic protist	Primary producer
HK_Nov	id392	0.662665	HK_Nov_id392	0.984703	0.80829	Thalassiosira	Protist	Gyrista	Mediophyceae	Thalassiosirales	Thalassiosiraceae	Thalassiosira	Autotrophic protist	Primary producer
HK_Nov	id394	0.539337	HK_Nov_id394	1.84339	1.53667	Phaeocystis	Protist	Haptophyta_X	Prymnesiophyceae	Phaeocystales	Phaeocystaceae	Phaeocystis	Mixotrophic protist	Both Primary producers and primary consumers
HK_Nov	id395	0.628241	HK_Nov_id395	5.71837	4.35398	Chrysochromulina	Protist	Haptophyta_X	Prymnesiophyceae	Prymnesiales	Chrysochromulinaceae	Chrysochromulina	Mixotrophic protist	Both Primary producers and primary consumers
HK_Nov	id398	0.609122	HK_Nov_id398	0.286948	0.22735	Prymnesiophyceae_Clade_B4_X	Protist	Haptophyta_X	Prymnesiophyceae	Prymnesiales	Prymnesiophyceae_Clade_B4	Prymnesiophyceae_Clade_B4_X	Mixotrophic protist	Both Primary producers and primary consumers
HK_Nov	id72	0.552203	HK_Nov_id72	5.2456	10.933	Nematalosa japonica	Bony fish	Chordata	Actinopteri	Clupeiformes	Clupeidae	Nematalosa	Omnivorous fish	The secondary consumer groups/ predator
LT_Aug	id179	0.686224	LT_Aug_id179	0.265527	0.178968	uncultured Ilumatobacteraceae	Prokaryote	Actinobacteriota	Acidimicrobiia	Microtrichales	Ilumatobacteraceae	uncultured Ilumatobacteraceae	Heterotrophic prokaryotes	Decomposer
LT_Aug	id184	0.653074	LT_Aug_id184	1.82482	2.24285	Lewinella	Prokaryote	Bacteroidota	Bacteroidia	Chitinophagales	Saprospiraceae	Lewinella	Heterotrophic prokaryotes	Decomposer
LT_Aug	id185	0.840015	LT_Aug_id185	1.60681	1.02242	uncultured Saprospiraceae	Prokaryote	Bacteroidota	Bacteroidia	Chitinophagales	Saprospiraceae	uncultured Saprospiraceae	Heterotrophic prokaryotes	Decomposer
LT_Aug	id187	0.820313	LT_Aug_id187	0.195916	0.0969387	Fabibacter	Prokaryote	Bacteroidota	Bacteroidia	Cytophagales	Cyclobacteriaceae	Fabibacter	Heterotrophic prokaryotes	Decomposer
LT_Aug	id189	0.594645	LT_Aug_id189	0.0827333	0.0558744	uncultured Cyclobacteriaceae	Prokaryote	Bacteroidota	Bacteroidia	Cytophagales	Cyclobacteriaceae	uncultured Cyclobacteriaceae	Heterotrophic prokaryotes	Decomposer
LT_Aug	id190	0.633234	LT_Aug_id190	0.0416071	0.0359838	Crocinitomix	Prokaryote	Bacteroidota	Bacteroidia	Flavobacteriales	Crocinitomicaceae	Crocinitomix	Heterotrophic prokaryotes	Decomposer
LT_Aug	id192	0.796289	LT_Aug_id192	0.097567	0.0632923	Salinirepens	Prokaryote	Bacteroidota	Bacteroidia	Flavobacteriales	Crocinitomicaceae	Salinirepens	Heterotrophic prokaryotes	Decomposer
LT_Aug	id194	0.643417	LT_Aug_id194	0.256577	0.185586	NS10marinegroup	Prokaryote	Bacteroidota	Bacteroidia	Flavobacteriales	Cryomorphaceae	NS10marinegroup	Heterotrophic prokaryotes	Decomposer
LT_Aug	id202	0.671292	LT_Aug_id202	2.74062	0.586369	NS4marinegroup	Prokaryote	Bacteroidota	Bacteroidia	Flavobacteriales	Flavobacteriaceae	NS4marinegroup	Heterotrophic prokaryotes	Decomposer
LT_Aug	id205	0.67275	LT_Aug_id205	0.213538	0.108463	Tenacibaculum	Prokaryote	Bacteroidota	Bacteroidia	Flavobacteriales	Flavobacteriaceae	Tenacibaculum	Heterotrophic prokaryotes	Decomposer
LT_Aug	id206	0.836588	LT_Aug_id206	2.08288	0.791805	uncultured Flavobacteriaceae	Prokaryote	Bacteroidota	Bacteroidia	Flavobacteriales	Flavobacteriaceae	uncultured Flavobacteriaceae	Heterotrophic prokaryotes	Decomposer
LT_Aug	id209	0.597805	LT_Aug_id209	0.364481	0.229635	NS11-12marinegroup	Prokaryote	Bacteroidota	Bacteroidia	Sphingobacteriales	NS11-12_marine_group	NS11-12marinegroup	Heterotrophic prokaryotes	Decomposer
LT_Aug	id211	0.583106	LT_Aug_id211	0.380485	0.219051	uncultured Rhodothermaceae	Prokaryote	Bacteroidota	Rhodothermia	Rhodothermales	Rhodothermaceae	uncultured Rhodothermaceae	Heterotrophic prokaryotes	Decomposer
LT_Aug	id213	0.843059	LT_Aug_id213	0.606986	0.264567	OM27clade	Prokaryote	Bdellovibrionota	Bdellovibrionia	Bdellovibrionales	Bdellovibrionaceae	OM27clade	Heterotrophic prokaryotes	Decomposer
LT_Aug	id214	0.90587	LT_Aug_id214	0.11805	0.0700814	uncultured Oligoflexaceae	Prokaryote	Bdellovibrionota	Oligoflexia	Oligoflexales	Oligoflexaceae	uncultured Oligoflexaceae	Heterotrophic prokaryotes	Decomposer
LT_Aug	id232	0.688382	LT_Aug_id232	1.80775	2.06891	BD7-11	Prokaryote	Planctomycetota	BD7-11	BD7-11	BD7-11	BD7-11	Heterotrophic prokaryotes	Decomposer
LT_Aug	id233	0.765802	LT_Aug_id233	1.17248	0.330186	OM190	Prokaryote	Planctomycetota	OM190	OM190	OM190	OM190	Heterotrophic prokaryotes	Decomposer
LT_Aug	id236	0.822253	LT_Aug_id236	0.0780067	0.0434189	Pla3lineage	Prokaryote	Planctomycetota	Pla3_lineage	Pla3_lineage	Pla3_lineage	Pla3lineage	Heterotrophic prokaryotes	Decomposer
LT_Aug	id238	0.719377	LT_Aug_id238	0.17336	0.173968	Pirellula	Prokaryote	Planctomycetota	Planctomycetes	Pirellulales	Pirellulaceae	Pirellula	Heterotrophic prokaryotes	Decomposer
LT_Aug	id241	0.74335	LT_Aug_id241	0.837072	0.669539	uncultured Pirellulaceae	Prokaryote	Planctomycetota	Planctomycetes	Pirellulales	Pirellulaceae	uncultured Pirellulaceae	Heterotrophic prokaryotes	Decomposer
LT_Aug	id243	0.680774	LT_Aug_id243	0.599501	0.491917	uncultured Rubinisphaeraceae	Prokaryote	Planctomycetota	Planctomycetes	Planctomycetales	Rubinisphaeraceae	uncultured Rubinisphaeraceae	Heterotrophic prokaryotes	Decomposer
LT_Aug	id245	0.869981	LT_Aug_id245	0.526507	0.189347	uncultured Hyphomonadaceae	Prokaryote	Proteobacteria	Alphaproteobacteria	Caulobacterales	Hyphomonadaceae	uncultured Hyphomonadaceae	Heterotrophic prokaryotes	Decomposer
LT_Aug	id247	0.728905	LT_Aug_id247	0.162613	0.0542013	PS1clade	Prokaryote	Proteobacteria	Alphaproteobacteria	Parvibaculales	PS1_clade	PS1clade	Heterotrophic prokaryotes	Decomposer
LT_Aug	id25	0.549383	LT_Aug_id25	23.9959	34.0985	Cyanea	Benthic fauna	Cnidaria	Scyphozoa	Semaeostomeae	Cyaneidae	Cyanea	Predator	The secondary consumer groups/ predator
LT_Aug	id251	0.881667	LT_Aug_id251	4.72794	1.73709	Stappiaceae	Prokaryote	Proteobacteria	Alphaproteobacteria	Rhizobiales	Stappiaceae	Stappiaceae	Heterotrophic prokaryotes	Decomposer
LT_Aug	id252	0.68528	LT_Aug_id252	0.109024	0.0722759	Aestuariicoccus	Prokaryote	Proteobacteria	Alphaproteobacteria	Rhodobacterales	Rhodobacteraceae	Aestuariicoccus	Heterotrophic prokaryotes	Decomposer
LT_Aug	id254	0.552865	LT_Aug_id254	0.310165	0.142747	Ascidiaceihabitans	Prokaryote	Proteobacteria	Alphaproteobacteria	Rhodobacterales	Rhodobacteraceae	Ascidiaceihabitans	Heterotrophic prokaryotes	Decomposer
LT_Aug	id255	0.88519	LT_Aug_id255	25.9096	7.06033	HIMB11	Prokaryote	Proteobacteria	Alphaproteobacteria	Rhodobacterales	Rhodobacteraceae	HIMB11	Heterotrophic prokaryotes	Decomposer
LT_Aug	id266	0.688026	LT_Aug_id266	0.283831	0.190761	OM43clade	Prokaryote	Proteobacteria	Gammaproteobacteria	Burkholderiales	Methylophilaceae	OM43clade	Heterotrophic prokaryotes	Decomposer
LT_Aug	id274	0.682943	LT_Aug_id274	0.0366631	0.0448793	uncultured Alteromonadaceae	Prokaryote	Proteobacteria	Gammaproteobacteria	Enterobacterales	Alteromonadaceae	uncultured Alteromonadaceae	Heterotrophic prokaryotes	Decomposer
LT_Aug	id276	0.538749	LT_Aug_id276	0.0575709	0.0223258	Vibrio	Prokaryote	Proteobacteria	Gammaproteobacteria	Enterobacterales	Vibrionaceae	Vibrio	Heterotrophic prokaryotes	Decomposer
LT_Aug	id278	0.695328	LT_Aug_id278	0.131747	0.0801123	Cm1-21	Prokaryote	Proteobacteria	Gammaproteobacteria	Nitrosococcales	Nitrosococcaceae	Cm1-21	Heterotrophic prokaryotes	Decomposer
LT_Aug	id279	0.806875	LT_Aug_id279	0.535122	0.208382	Alcanivorax	Prokaryote	Proteobacteria	Gammaproteobacteria	Pseudomonadales	Alcanivoracaceae1	Alcanivorax	Autotrophic prokaryotes	Primary producer
LT_Aug	id281	0.534981	LT_Aug_id281	0.0966186	0.0635388	Halioglobus	Prokaryote	Proteobacteria	Gammaproteobacteria	Pseudomonadales	Halieaceae	Halioglobus	Heterotrophic prokaryotes	Decomposer
LT_Aug	id282	0.583117	LT_Aug_id282	0.287839	0.296201	Luminiphilus	Prokaryote	Proteobacteria	Gammaproteobacteria	Pseudomonadales	Halieaceae	Luminiphilus	Heterotrophic prokaryotes	Decomposer
LT_Aug	id283	0.581489	LT_Aug_id283	3.31938	0.83932	OM60(NOR5)clade	Prokaryote	Proteobacteria	Gammaproteobacteria	Pseudomonadales	Halieaceae	OM60(NOR5)clade	Heterotrophic prokaryotes	Decomposer
LT_Aug	id285	0.696554	LT_Aug_id285	0.149353	0.0368559	Litoricola	Prokaryote	Proteobacteria	Gammaproteobacteria	Pseudomonadales	Litoricolaceae	Litoricola	Heterotrophic prokaryotes	Decomposer
LT_Aug	id288	0.653388	LT_Aug_id288	0.0559716	0.0315555	uncultured Nitrincolaceae	Prokaryote	Proteobacteria	Gammaproteobacteria	Pseudomonadales	Nitrincolaceae	uncultured Nitrincolaceae	Heterotrophic prokaryotes	Decomposer
LT_Aug	id293	0.657186	LT_Aug_id293	0.719758	0.299739	SAR86clade	Prokaryote	Proteobacteria	Gammaproteobacteria	Pseudomonadales	SAR86_clade	SAR86clade	Heterotrophic prokaryotes	Decomposer
LT_Aug	id294	0.537987	LT_Aug_id294	0.380984	0.191653	SUP05cluster	Prokaryote	Proteobacteria	Gammaproteobacteria	Pseudomonadales	Thioglobaceae	SUP05cluster	Heterotrophic prokaryotes	Decomposer
LT_Aug	id298	0.746926	LT_Aug_id298	1.84964	0.806942	SAR324clade(MarinegroupB)	Prokaryote	SAR324_clade(Marine_group_B)	SAR324_clade(Marine_group_B)	SAR324_clade(Marine_group_B)	SAR324_clade(Marine_group_B)	SAR324clade(MarinegroupB)	Heterotrophic prokaryotes	Decomposer
LT_Aug	id301	0.594004	LT_Aug_id301	0.0827278	0.0744592	WCHB1-41	Prokaryote	Verrucomicrobiota	Kiritimatiellae	WCHB1-41	WCHB1-41	WCHB1-41	Heterotrophic prokaryotes	Decomposer
LT_Aug	id306	0.696602	LT_Aug_id306	1.0642	0.566083	MB11C04marinegroup	Prokaryote	Verrucomicrobiota	Verrucomicrobiae	Opitutales	Puniceicoccaceae	MB11C04marinegroup	Heterotrophic prokaryotes	Decomposer
LT_Aug	id318	0.688084	LT_Aug_id318	1.37726	1.10037	Cryothecomonas	Protist	Cercozoa	Filosa-Thecofilosea	Cryomonadida	Cryothecomonas-lineage	Cryothecomonas	Heterotrophic protist	The primary consumers/Herbivorous fish/detritivore
LT_Aug	id327	0.668469	LT_Aug_id327	0.130885	0.112646	Amphorellopsis	Protist	Ciliophora	Spirotrichea	Choreotrichida-Tintinnina	Tintinnidae	Amphorellopsis	Heterotrophic protist	The primary consumers/Herbivorous fish/detritivore
LT_Aug	id332	0.520262	LT_Aug_id332	0.205445	0.303222	Spirotontonia	Protist	Ciliophora	Spirotrichea	Oligotrichida	Tontoniidae	Spirotontonia	Mixotrophic protist	Both Primary producers and primary consumers
LT_Aug	id337	0.59082	LT_Aug_id337	1.58909	1.41189	Rhodomonas	Protist	Cryptophyta_X	Cryptophyceae	Pyrenomonadales	Pyrenomonadaceae	Rhodomonas	Mixotrophic protist	Both Primary producers and primary consumers
LT_Aug	id340	0.630627	LT_Aug_id340	0.0527212	0.0708817	Oodinium	Protist	Dinoflagellata	Dinophyceae	Dinophyceae_X	Oodiniaceae	Oodinium	Parasite protist	The primary consumers/Herbivorous fish/detritivore
LT_Aug	id342	0.533566	LT_Aug_id342	1.7537	1.28425	Gymnodinium	Protist	Dinoflagellata	Dinophyceae	Gymnodiniales	Gymnodiniaceae	Gymnodinium	Mixotrophic protist	Both Primary producers and primary consumers
LT_Aug	id343	0.665454	LT_Aug_id343	12.0171	6.46124	Gyrodinium	Protist	Dinoflagellata	Dinophyceae	Gymnodiniales	Gymnodiniaceae	Gyrodinium	Heterotrophic protist	The primary consumers/Herbivorous fish/detritivore
LT_Aug	id364	0.558802	LT_Aug_id364	0.0498201	0.0575464	Dino-Group-II-Clade-19_X	Protist	Dinoflagellata	Syndiniales	Dino-Group-II	Dino-Group-II-Clade-19	Dino-Group-II-Clade-19_X	Parasite protist	The primary consumers/Herbivorous fish/detritivore
LT_Aug	id379	0.663609	LT_Aug_id379	1.26401	0.799154	Pseudo-nitzschia	Protist	Gyrista	Bacillariophyceae	Bacillariales	Bacillariaceae	Pseudo-nitzschia	Autotrophic protist	Primary producer
LT_Aug	id38	0.521613	LT_Aug_id38	50.8068	20.599	Siganus fuscescens	Bony fish	Chordata	Actinopteri	Acanthuriformes	Siganidae	Siganus	Herbivorous fish	The primary consumers/Herbivorous fish/detritivore
LT_Aug	id380	0.780413	LT_Aug_id380	5.61529	5.43018	Asterionellopsis	Protist	Gyrista	Bacillariophyceae	Rhaphoneidales	Asterionellopsidaceae	Asterionellopsis	Autotrophic protist	Primary producer
LT_Aug	id382	0.673071	LT_Aug_id382	2.27479	1.34459	Rhizosolenia	Protist	Gyrista	Coscinodiscophyceae	Rhizosoleniales	Rhizosoleniaceae	Rhizosolenia	Autotrophic protist	Primary producer
LT_Aug	id383	0.689755	LT_Aug_id383	0.788287	0.6698	Bacteriastrum	Protist	Gyrista	Mediophyceae	Chaetocerotales	Chaetocerotaceae	Bacteriastrum	Autotrophic protist	Primary producer
LT_Aug	id384	0.6705	LT_Aug_id384	9.24484	4.0857	Chaetoceros	Protist	Gyrista	Mediophyceae	Chaetocerotales	Chaetocerotaceae	Chaetoceros	Autotrophic protist	Primary producer
LT_Aug	id386	0.530806	LT_Aug_id386	3.20506	4.4824	Cerataulina	Protist	Gyrista	Mediophyceae	Hemiaulales	Hemiaulaceae	Cerataulina	Autotrophic protist	Primary producer
LT_Aug	id392	0.662665	LT_Aug_id392	3.49456	3.13212	Thalassiosira	Protist	Gyrista	Mediophyceae	Thalassiosirales	Thalassiosiraceae	Thalassiosira	Autotrophic protist	Primary producer
LT_Feb	id1	0.693763	LT_Feb_id1	35.9093	20.3554	Chthamalus	Benthic fauna	Arthropoda	Thecostraca	Balanomorpha	Chthamalidae	Chthamalus	Suspension Feeder	The primary consumers/Herbivorous fish/detritivore
LT_Feb	id130	0.520125	LT_Feb_id130	10.5718	5.56173	Mugil cephalus str.3	Bony fish	Chordata	Actinopteri	Mugiliformes	Mugilidae	Mugil	Omnivorous fish	The secondary consumer groups/ predator
LT_Feb	id196	0.789075	LT_Feb_id196	37.1553	6.5231	uncultured Cryomorphaceae	Prokaryote	Bacteroidota	Bacteroidia	Flavobacteriales	Cryomorphaceae	uncultured Cryomorphaceae	Heterotrophic prokaryotes	Decomposer
LT_Feb	id197	0.787327	LT_Feb_id197	0.174728	0.102941	Aureimarina	Prokaryote	Bacteroidota	Bacteroidia	Flavobacteriales	Flavobacteriaceae	Aureimarina	Heterotrophic prokaryotes	Decomposer
LT_Feb	id204	0.854136	LT_Feb_id204	0.674965	0.422263	Polaribacter	Prokaryote	Bacteroidota	Bacteroidia	Flavobacteriales	Flavobacteriaceae	Polaribacter	Heterotrophic prokaryotes	Decomposer
LT_Feb	id205	0.67275	LT_Feb_id205	0.180471	0.076899	Tenacibaculum	Prokaryote	Bacteroidota	Bacteroidia	Flavobacteriales	Flavobacteriaceae	Tenacibaculum	Heterotrophic prokaryotes	Decomposer
LT_Feb	id209	0.597805	LT_Feb_id209	0.599426	0.193148	NS11-12marinegroup	Prokaryote	Bacteroidota	Bacteroidia	Sphingobacteriales	NS11-12_marine_group	NS11-12marinegroup	Heterotrophic prokaryotes	Decomposer
LT_Feb	id247	0.728905	LT_Feb_id247	0.22672	0.175245	PS1clade	Prokaryote	Proteobacteria	Alphaproteobacteria	Parvibaculales	PS1_clade	PS1clade	Heterotrophic prokaryotes	Decomposer
LT_Feb	id252	0.68528	LT_Feb_id252	0.126115	0.0722633	Aestuariicoccus	Prokaryote	Proteobacteria	Alphaproteobacteria	Rhodobacterales	Rhodobacteraceae	Aestuariicoccus	Heterotrophic prokaryotes	Decomposer
LT_Feb	id253	0.831676	LT_Feb_id253	4.0764	1.4748	Amylibacter	Prokaryote	Proteobacteria	Alphaproteobacteria	Rhodobacterales	Rhodobacteraceae	Amylibacter	Heterotrophic prokaryotes	Decomposer
LT_Feb	id255	0.88519	LT_Feb_id255	23.0496	5.59263	HIMB11	Prokaryote	Proteobacteria	Alphaproteobacteria	Rhodobacterales	Rhodobacteraceae	HIMB11	Heterotrophic prokaryotes	Decomposer
LT_Feb	id266	0.688026	LT_Feb_id266	0.206932	0.100578	OM43clade	Prokaryote	Proteobacteria	Gammaproteobacteria	Burkholderiales	Methylophilaceae	OM43clade	Heterotrophic prokaryotes	Decomposer
LT_Feb	id272	0.769803	LT_Feb_id272	1.3105	0.387678	Glaciecola	Prokaryote	Proteobacteria	Gammaproteobacteria	Enterobacterales	Alteromonadaceae	Glaciecola	Heterotrophic prokaryotes	Decomposer
LT_Feb	id285	0.696554	LT_Feb_id285	0.214991	0.0902879	Litoricola	Prokaryote	Proteobacteria	Gammaproteobacteria	Pseudomonadales	Litoricolaceae	Litoricola	Heterotrophic prokaryotes	Decomposer
LT_Feb	id287	0.720806	LT_Feb_id287	0.343889	0.108243	Marinobacterium	Prokaryote	Proteobacteria	Gammaproteobacteria	Pseudomonadales	Nitrincolaceae	Marinobacterium	Heterotrophic prokaryotes	Decomposer
LT_Feb	id288	0.653388	LT_Feb_id288	0.0448119	0.0218872	uncultured Nitrincolaceae	Prokaryote	Proteobacteria	Gammaproteobacteria	Pseudomonadales	Nitrincolaceae	uncultured Nitrincolaceae	Heterotrophic prokaryotes	Decomposer
LT_Feb	id290	0.872964	LT_Feb_id290	3.25464	0.65083	SAR92clade	Prokaryote	Proteobacteria	Gammaproteobacteria	Pseudomonadales	Porticoccaceae	SAR92clade	Heterotrophic prokaryotes	Decomposer
LT_Feb	id291	0.752172	LT_Feb_id291	0.875175	0.310777	Pseudohongiella	Prokaryote	Proteobacteria	Gammaproteobacteria	Pseudomonadales	Pseudohongiellaceae	Pseudohongiella	Heterotrophic prokaryotes	Decomposer
LT_Feb	id309	0.928806	LT_Feb_id309	2.44142	0.807805	Persicirhabdus	Prokaryote	Verrucomicrobiota	Verrucomicrobiae	Verrucomicrobiales	Rubritaleaceae	Persicirhabdus	Heterotrophic prokaryotes	Decomposer
LT_Feb	id354	0.815808	LT_Feb_id354	21.2502	20.7314	Noctiluca	Protist	Dinoflagellata	Noctilucophyceae	Noctilucales	Noctilucaceae	Noctiluca	Symbiosis protist	The primary consumers/Herbivorous fish/detritivore
LT_Feb	id377	0.683206	LT_Feb_id377	0.0417159	0.0279155	Dino-Group-II-Clade-8_X	Protist	Dinoflagellata	Syndiniales	Dino-Group-II	Dino-Group-II-Clade-8	Dino-Group-II-Clade-8_X	Parasite protist	The primary consumers/Herbivorous fish/detritivore
LT_Feb	id381	0.54003	LT_Feb_id381	4.19589	4.15464	Guinardia	Protist	Gyrista	Coscinodiscophyceae	Rhizosoleniales	Rhizosoleniaceae	Guinardia	Autotrophic protist	Primary producer
LT_Feb	id382	0.673071	LT_Feb_id382	1.13154	1.8971	Rhizosolenia	Protist	Gyrista	Coscinodiscophyceae	Rhizosoleniales	Rhizosoleniaceae	Rhizosolenia	Autotrophic protist	Primary producer
LT_Feb	id387	0.597904	LT_Feb_id387	6.38852	6.41345	Eucampia	Protist	Gyrista	Mediophyceae	Hemiaulales	Hemiaulaceae	Eucampia	Autotrophic protist	Primary producer
LT_Feb	id67	0.650637	LT_Feb_id67	8.9524	10.1457	Nuchequula nuchalis	Bony fish	Chordata	Actinopteri	Chaetodontiformes	Leiognathidae	Nuchequula	Carnivorous fish	The secondary consumer groups/ predator
LT_Feb	id71	0.65407	LT_Feb_id71	7.21218	8.32589	Konosirus punctatus	Bony fish	Chordata	Actinopteri	Clupeiformes	Clupeidae	Konosirus	Omnivorous fish	The secondary consumer groups/ predator
LT_Feb	id72	0.552203	LT_Feb_id72	12.3662	7.34135	Nematalosa japonica	Bony fish	Chordata	Actinopteri	Clupeiformes	Clupeidae	Nematalosa	Omnivorous fish	The secondary consumer groups/ predator
LT_May	id188	0.67771	LT_May_id188	0.641347	0.45015	Marinoscillum	Prokaryote	Bacteroidota	Bacteroidia	Cytophagales	Cyclobacteriaceae	Marinoscillum	Heterotrophic prokaryotes	Decomposer
LT_May	id190	0.633234	LT_May_id190	0.0283853	0.0347072	Crocinitomix	Prokaryote	Bacteroidota	Bacteroidia	Flavobacteriales	Crocinitomicaceae	Crocinitomix	Heterotrophic prokaryotes	Decomposer
LT_May	id194	0.643417	LT_May_id194	0.264812	0.115109	NS10marinegroup	Prokaryote	Bacteroidota	Bacteroidia	Flavobacteriales	Cryomorphaceae	NS10marinegroup	Heterotrophic prokaryotes	Decomposer
LT_May	id196	0.789075	LT_May_id196	24.1867	6.12582	uncultured Cryomorphaceae	Prokaryote	Bacteroidota	Bacteroidia	Flavobacteriales	Cryomorphaceae	uncultured Cryomorphaceae	Heterotrophic prokaryotes	Decomposer
LT_May	id197	0.787327	LT_May_id197	0.336761	0.185917	Aureimarina	Prokaryote	Bacteroidota	Bacteroidia	Flavobacteriales	Flavobacteriaceae	Aureimarina	Heterotrophic prokaryotes	Decomposer
LT_May	id202	0.671292	LT_May_id202	2.80658	1.52957	NS4marinegroup	Prokaryote	Bacteroidota	Bacteroidia	Flavobacteriales	Flavobacteriaceae	NS4marinegroup	Heterotrophic prokaryotes	Decomposer
LT_May	id205	0.67275	LT_May_id205	0.116189	0.117014	Tenacibaculum	Prokaryote	Bacteroidota	Bacteroidia	Flavobacteriales	Flavobacteriaceae	Tenacibaculum	Heterotrophic prokaryotes	Decomposer
LT_May	id247	0.728905	LT_May_id247	0.104508	0.0534926	PS1clade	Prokaryote	Proteobacteria	Alphaproteobacteria	Parvibaculales	PS1_clade	PS1clade	Heterotrophic prokaryotes	Decomposer
LT_May	id252	0.68528	LT_May_id252	0.0874563	0.0587355	Aestuariicoccus	Prokaryote	Proteobacteria	Alphaproteobacteria	Rhodobacterales	Rhodobacteraceae	Aestuariicoccus	Heterotrophic prokaryotes	Decomposer
LT_May	id255	0.88519	LT_May_id255	25.2583	6.62192	HIMB11	Prokaryote	Proteobacteria	Alphaproteobacteria	Rhodobacterales	Rhodobacteraceae	HIMB11	Heterotrophic prokaryotes	Decomposer
LT_May	id271	0.712176	LT_May_id271	0.050846	0.0454972	Aliiglaciecola	Prokaryote	Proteobacteria	Gammaproteobacteria	Enterobacterales	Alteromonadaceae	Aliiglaciecola	Heterotrophic prokaryotes	Decomposer
LT_May	id272	0.769803	LT_May_id272	0.598301	0.379295	Glaciecola	Prokaryote	Proteobacteria	Gammaproteobacteria	Enterobacterales	Alteromonadaceae	Glaciecola	Heterotrophic prokaryotes	Decomposer
LT_May	id275	0.636883	LT_May_id275	0.0227909	0.024436	Thalassotalea	Prokaryote	Proteobacteria	Gammaproteobacteria	Enterobacterales	Colwelliaceae	Thalassotalea	Heterotrophic prokaryotes	Decomposer
LT_May	id288	0.653388	LT_May_id288	0.116578	0.0863793	uncultured Nitrincolaceae	Prokaryote	Proteobacteria	Gammaproteobacteria	Pseudomonadales	Nitrincolaceae	uncultured Nitrincolaceae	Heterotrophic prokaryotes	Decomposer
LT_May	id299	0.5327	LT_May_id299	7.12301	4.51112	MarineGroupII	Prokaryote	Thermoplasmatota	Thermoplasmata	Marine_Group_II	Marine_Group_II	MarineGroupII	Heterotrophic prokaryotes	Decomposer
LT_May	id343	0.665454	LT_May_id343	9.37337	5.59213	Gyrodinium	Protist	Dinoflagellata	Dinophyceae	Gymnodiniales	Gymnodiniaceae	Gyrodinium	Heterotrophic protist	The primary consumers/Herbivorous fish/detritivore
LT_May	id379	0.663609	LT_May_id379	0.465517	0.248964	Pseudo-nitzschia	Protist	Gyrista	Bacillariophyceae	Bacillariales	Bacillariaceae	Pseudo-nitzschia	Autotrophic protist	Primary producer
LT_May	id384	0.6705	LT_May_id384	3.92911	4.33511	Chaetoceros	Protist	Gyrista	Mediophyceae	Chaetocerotales	Chaetocerotaceae	Chaetoceros	Autotrophic protist	Primary producer
LT_May	id389	0.756558	LT_May_id389	7.05272	6.888	Skeletonema	Protist	Gyrista	Mediophyceae	Thalassiosirales	Skeletonemaceae	Skeletonema	Autotrophic protist	Primary producer
LT_May	id390	0.785473	LT_May_id390	0.141699	0.0907069	Detonula	Protist	Gyrista	Mediophyceae	Thalassiosirales	Thalassiosiraceae	Detonula	Autotrophic protist	Primary producer
LT_May	id392	0.662665	LT_May_id392	2.14534	1.13534	Thalassiosira	Protist	Gyrista	Mediophyceae	Thalassiosirales	Thalassiosiraceae	Thalassiosira	Autotrophic protist	Primary producer
LT_Nov	id178	0.592496	LT_Nov_id178	4.90692	5.05802	CandidatusActinomarina	Prokaryote	Actinobacteriota	Acidimicrobiia	Actinomarinales	Actinomarinaceae	CandidatusActinomarina	Heterotrophic prokaryotes	Decomposer
LT_Nov	id179	0.686224	LT_Nov_id179	0.133583	0.0946143	uncultured Ilumatobacteraceae	Prokaryote	Actinobacteriota	Acidimicrobiia	Microtrichales	Ilumatobacteraceae	uncultured Ilumatobacteraceae	Heterotrophic prokaryotes	Decomposer
LT_Nov	id180	0.734029	LT_Nov_id180	0.205323	0.115316	Sva0996marinegroup	Prokaryote	Actinobacteriota	Acidimicrobiia	Microtrichales	Microtrichaceae	Sva0996marinegroup	Heterotrophic prokaryotes	Decomposer
LT_Nov	id190	0.633234	LT_Nov_id190	0.0360089	0.022166	Crocinitomix	Prokaryote	Bacteroidota	Bacteroidia	Flavobacteriales	Crocinitomicaceae	Crocinitomix	Heterotrophic prokaryotes	Decomposer
LT_Nov	id192	0.796289	LT_Nov_id192	0.0709652	0.0528541	Salinirepens	Prokaryote	Bacteroidota	Bacteroidia	Flavobacteriales	Crocinitomicaceae	Salinirepens	Heterotrophic prokaryotes	Decomposer
LT_Nov	id194	0.643417	LT_Nov_id194	0.17879	0.10245	NS10marinegroup	Prokaryote	Bacteroidota	Bacteroidia	Flavobacteriales	Cryomorphaceae	NS10marinegroup	Heterotrophic prokaryotes	Decomposer
LT_Nov	id203	0.659662	LT_Nov_id203	4.2942	1.68751	NS5marinegroup	Prokaryote	Bacteroidota	Bacteroidia	Flavobacteriales	Flavobacteriaceae	NS5marinegroup	Heterotrophic prokaryotes	Decomposer
LT_Nov	id216	0.572368	LT_Nov_id216	1.90488	1.05003	CandidatusNitrosopumilus	Prokaryote	Crenarchaeota	Nitrososphaeria	Nitrosopumilales	Nitrosopumilaceae	CandidatusNitrosopumilus	Heterotrophic prokaryotes	Decomposer
LT_Nov	id217	0.743354	LT_Nov_id217	6.17833	3.44032	CyanobiumPCC-6307	Prokaryote	Cyanobacteria	Cyanobacteriia	Synechococcales	Cyanobiaceae	CyanobiumPCC-6307	Autotrophic prokaryotes	Primary producer
LT_Nov	id218	0.824995	LT_Nov_id218	29.6979	11.6755	SynechococcusCC9902	Prokaryote	Cyanobacteria	Cyanobacteriia	Synechococcales	Cyanobiaceae	SynechococcusCC9902	Autotrophic prokaryotes	Primary producer
LT_Nov	id226	0.693841	LT_Nov_id226	0.385449	0.302865	BD2-11terrestrialgroup	Prokaryote	Gemmatimonadota	BD2-11_terrestrial_group	BD2-11_terrestrial_group	BD2-11_terrestrial_group	BD2-11terrestrialgroup	Heterotrophic prokaryotes	Decomposer
LT_Nov	id227	0.639699	LT_Nov_id227	0.595825	0.130043	Marinimicrobia(SAR406clade)	Prokaryote	Marinimicrobia_(SAR406_clade)	Marinimicrobia_(SAR406_clade)	Marinimicrobia_(SAR406_clade)	Marinimicrobia_(SAR406_clade)	Marinimicrobia(SAR406clade)	Heterotrophic prokaryotes	Decomposer
LT_Nov	id236	0.822253	LT_Nov_id236	0.0843742	0.0536953	Pla3lineage	Prokaryote	Planctomycetota	Pla3_lineage	Pla3_lineage	Pla3_lineage	Pla3lineage	Heterotrophic prokaryotes	Decomposer
LT_Nov	id246	0.635258	LT_Nov_id246	0.131369	0.0510087	uncultured Defluviicoccales	Prokaryote	Proteobacteria	Alphaproteobacteria	Defluviicoccales	uncultured Defluviicoccales	uncultured Defluviicoccales	Heterotrophic prokaryotes	Decomposer
LT_Nov	id250	0.64949	LT_Nov_id250	1.10385	1.18635	uncultured Puniceispirillales	Prokaryote	Proteobacteria	Alphaproteobacteria	Puniceispirillales	uncultured Puniceispirillales	uncultured Puniceispirillales	Heterotrophic prokaryotes	Decomposer
LT_Nov	id254	0.552865	LT_Nov_id254	0.230205	0.150949	Ascidiaceihabitans	Prokaryote	Proteobacteria	Alphaproteobacteria	Rhodobacterales	Rhodobacteraceae	Ascidiaceihabitans	Heterotrophic prokaryotes	Decomposer
LT_Nov	id257	0.753823	LT_Nov_id257	0.201452	0.105863	uncultured Magnetospiraceae	Prokaryote	Proteobacteria	Alphaproteobacteria	Rhodospirillales	Magnetospiraceae	uncultured Magnetospiraceae	Heterotrophic prokaryotes	Decomposer
LT_Nov	id266	0.688026	LT_Nov_id266	0.451965	0.22939	OM43clade	Prokaryote	Proteobacteria	Gammaproteobacteria	Burkholderiales	Methylophilaceae	OM43clade	Heterotrophic prokaryotes	Decomposer
LT_Nov	id268	0.830789	LT_Nov_id268	0.29504	0.119076	IS-44	Prokaryote	Proteobacteria	Gammaproteobacteria	Burkholderiales	Nitrosomonadaceae	IS-44	Heterotrophic prokaryotes	Decomposer
LT_Nov	id274	0.682943	LT_Nov_id274	0.0403325	0.017548	uncultured Alteromonadaceae	Prokaryote	Proteobacteria	Gammaproteobacteria	Enterobacterales	Alteromonadaceae	uncultured Alteromonadaceae	Heterotrophic prokaryotes	Decomposer
LT_Nov	id278	0.695328	LT_Nov_id278	0.124601	0.0800238	Cm1-21	Prokaryote	Proteobacteria	Gammaproteobacteria	Nitrosococcales	Nitrosococcaceae	Cm1-21	Heterotrophic prokaryotes	Decomposer
LT_Nov	id279	0.806875	LT_Nov_id279	0.434327	0.143688	Alcanivorax	Prokaryote	Proteobacteria	Gammaproteobacteria	Pseudomonadales	Alcanivoracaceae1	Alcanivorax	Autotrophic prokaryotes	Primary producer
LT_Nov	id280	0.715321	LT_Nov_id280	0.120335	0.105401	Aestuariicella	Prokaryote	Proteobacteria	Gammaproteobacteria	Pseudomonadales	Cellvibrionaceae	Aestuariicella	Heterotrophic prokaryotes	Decomposer
LT_Nov	id287	0.720806	LT_Nov_id287	0.518433	0.360791	Marinobacterium	Prokaryote	Proteobacteria	Gammaproteobacteria	Pseudomonadales	Nitrincolaceae	Marinobacterium	Heterotrophic prokaryotes	Decomposer
LT_Nov	id289	0.664434	LT_Nov_id289	0.118645	0.0544685	OM182clade	Prokaryote	Proteobacteria	Gammaproteobacteria	Pseudomonadales	OM182_clade	OM182clade	Heterotrophic prokaryotes	Decomposer
LT_Nov	id293	0.657186	LT_Nov_id293	0.962727	0.312088	SAR86clade	Prokaryote	Proteobacteria	Gammaproteobacteria	Pseudomonadales	SAR86_clade	SAR86clade	Heterotrophic prokaryotes	Decomposer
LT_Nov	id297	0.682048	LT_Nov_id297	0.0885586	0.0395862	UBA10353marinegroup	Prokaryote	Proteobacteria	Gammaproteobacteria	UBA10353_marine_group	UBA10353_marine_group	UBA10353marinegroup	Heterotrophic prokaryotes	Decomposer
LT_Nov	id298	0.746926	LT_Nov_id298	2.36916	1.13195	SAR324clade(MarinegroupB)	Prokaryote	SAR324_clade(Marine_group_B)	SAR324_clade(Marine_group_B)	SAR324_clade(Marine_group_B)	SAR324_clade(Marine_group_B)	SAR324clade(MarinegroupB)	Heterotrophic prokaryotes	Decomposer
LT_Nov	id299	0.5327	LT_Nov_id299	8.58992	4.29166	MarineGroupII	Prokaryote	Thermoplasmatota	Thermoplasmata	Marine_Group_II	Marine_Group_II	MarineGroupII	Heterotrophic prokaryotes	Decomposer
LT_Nov	id303	0.769597	LT_Nov_id303	0.217179	0.17709	Arctic97B-4marinegroup	Prokaryote	Verrucomicrobiota	Verrucomicrobiae	Arctic97B-4_marine_group	Arctic97B-4_marine_group	Arctic97B-4marinegroup	Heterotrophic prokaryotes	Decomposer
LT_Nov	id307	0.739401	LT_Nov_id307	0.233269	0.0937472	SCGCAAA164-E04	Prokaryote	Verrucomicrobiota	Verrucomicrobiae	Pedosphaerales	Pedosphaeraceae	SCGCAAA164-E04	Heterotrophic prokaryotes	Decomposer
LT_Nov	id324	0.506931	LT_Nov_id324	1.10418	1.88977	Cyclotrichium	Protist	Ciliophora	Cyclotrichium_like_organism	Cyclotrichium_like_organism_X	Cyclotrichium_like_organism_XX	Cyclotrichium	Heterotrophic protist	The primary consumers/Herbivorous fish/detritivore
LT_Nov	id333	0.834434	LT_Nov_id333	12.151	5.85517	Plagioselmis	Protist	Cryptophyta_X	Cryptophyceae	Cryptomonadales	Cryptomonadales_X	Plagioselmis	Mixotrophic protist	Both Primary producers and primary consumers
LT_Nov	id335	0.828038	LT_Nov_id335	30.5497	17.9139	Teleaulax	Protist	Cryptophyta_X	Cryptophyceae	Cryptomonadales	Cryptomonadales_X	Teleaulax	Mixotrophic protist	Both Primary producers and primary consumers
LT_Nov	id338	0.703755	LT_Nov_id338	0.289257	0.228134	Plagioselmis:nucl	Protist	Cryptophyta_X:nucl	Cryptophyceae:nucl	Cryptomonadales:nucl	Cryptomonadales_X:nucl	Plagioselmis:nucl	Mixotrophic protist	Both Primary producers and primary consumers
LT_Nov	id360	0.653773	LT_Nov_id360	0.288256	0.246994	Dino-Group-II-Clade-10-and-11_X	Protist	Dinoflagellata	Syndiniales	Dino-Group-II	Dino-Group-II-Clade-10-and-11	Dino-Group-II-Clade-10-and-11_X	Parasite protist	The primary consumers/Herbivorous fish/detritivore
LT_Nov	id378	0.662307	LT_Nov_id378	0.358949	0.310976	Dino-Group-III_XX	Protist	Dinoflagellata	Syndiniales	Dino-Group-III	Dino-Group-III_X	Dino-Group-III_XX	Parasite protist	The primary consumers/Herbivorous fish/detritivore
LT_Nov	id38	0.521613	LT_Nov_id38	41.4997	37.3405	Siganus fuscescens	Bony fish	Chordata	Actinopteri	Acanthuriformes	Siganidae	Siganus	Herbivorous fish	The primary consumers/Herbivorous fish/detritivore
SK_Aug	id198	0.627409	SK_Aug_id198	2.21885	2.60706	Flavicella	Prokaryote	Bacteroidota	Bacteroidia	Flavobacteriales	Flavobacteriaceae	Flavicella	Heterotrophic prokaryotes	Decomposer
SK_Aug	id202	0.671292	SK_Aug_id202	4.77651	2.62215	NS4marinegroup	Prokaryote	Bacteroidota	Bacteroidia	Flavobacteriales	Flavobacteriaceae	NS4marinegroup	Heterotrophic prokaryotes	Decomposer
SK_Aug	id217	0.743354	SK_Aug_id217	3.28969	0.644333	CyanobiumPCC-6307	Prokaryote	Cyanobacteria	Cyanobacteriia	Synechococcales	Cyanobiaceae	CyanobiumPCC-6307	Autotrophic prokaryotes	Primary producer
SK_Aug	id218	0.824995	SK_Aug_id218	53.7721	5.51544	SynechococcusCC9902	Prokaryote	Cyanobacteria	Cyanobacteriia	Synechococcales	Cyanobiaceae	SynechococcusCC9902	Autotrophic prokaryotes	Primary producer
SK_Aug	id298	0.746926	SK_Aug_id298	3.29603	2.02039	SAR324clade(MarinegroupB)	Prokaryote	SAR324_clade(Marine_group_B)	SAR324_clade(Marine_group_B)	SAR324_clade(Marine_group_B)	SAR324_clade(Marine_group_B)	SAR324clade(MarinegroupB)	Heterotrophic prokaryotes	Decomposer
SK_Aug	id304	0.760624	SK_Aug_id304	6.80425	5.51981	Coraliomargarita	Prokaryote	Verrucomicrobiota	Verrucomicrobiae	Opitutales	Puniceicoccaceae	Coraliomargarita	Heterotrophic prokaryotes	Decomposer
SK_Aug	id305	0.76474	SK_Aug_id305	0.100337	0.0734645	Lentimonas	Prokaryote	Verrucomicrobiota	Verrucomicrobiae	Opitutales	Puniceicoccaceae	Lentimonas	Heterotrophic prokaryotes	Decomposer
SK_Aug	id306	0.696602	SK_Aug_id306	1.38079	0.804145	MB11C04marinegroup	Prokaryote	Verrucomicrobiota	Verrucomicrobiae	Opitutales	Puniceicoccaceae	MB11C04marinegroup	Heterotrophic prokaryotes	Decomposer
SK_Aug	id310	0.700067	SK_Aug_id310	0.102038	0.0955093	Roseibacillus	Prokaryote	Verrucomicrobiota	Verrucomicrobiae	Verrucomicrobiales	Rubritaleaceae	Roseibacillus	Heterotrophic prokaryotes	Decomposer
SK_Aug	id315	0.549158	SK_Aug_id315	0.921274	1.10271	Pterocystida_XXX	Protist	Centroplasthelida_X	Pterocystida	Pterocystida_X	Pterocystida_XX	Pterocystida_XXX	Heterotrophic protist	The primary consumers/Herbivorous fish/detritivore
SK_Aug	id316	0.542938	SK_Aug_id316	1.46854	2.23473	Bigelowiella	Protist	Cercozoa	Chlorarachniophyceae	Chlorarachnida	Chlorarachnida_X	Bigelowiella	Heterotrophic protist	The primary consumers/Herbivorous fish/detritivore
SK_Aug	id33	0.67505	SK_Aug_id33	12.4278	9.63779	Terpios	Benthic fauna	Porifera	Demospongiae	Suberitida	0	Terpios	Suspension Feeder	The primary consumers/Herbivorous fish/detritivore
SK_Aug	id334	0.520924	SK_Aug_id334	0.914096	0.996832	Proteomonas	Protist	Cryptophyta_X	Cryptophyceae	Cryptomonadales	Cryptomonadales_X	Proteomonas	Mixotrophic protist	Both Primary producers and primary consumers
SK_Aug	id343	0.665454	SK_Aug_id343	6.65712	4.49625	Gyrodinium	Protist	Dinoflagellata	Dinophyceae	Gymnodiniales	Gymnodiniaceae	Gyrodinium	Heterotrophic protist	The primary consumers/Herbivorous fish/detritivore
SK_Aug	id344	0.623333	SK_Aug_id344	1.68722	2.52911	Levanderina	Protist	Dinoflagellata	Dinophyceae	Gymnodiniales	Gymnodiniales_X	Levanderina	Mixotrophic protist	Both Primary producers and primary consumers
SK_Aug	id360	0.653773	SK_Aug_id360	0.790124	0.56171	Dino-Group-II-Clade-10-and-11_X	Protist	Dinoflagellata	Syndiniales	Dino-Group-II	Dino-Group-II-Clade-10-and-11	Dino-Group-II-Clade-10-and-11_X	Parasite protist	The primary consumers/Herbivorous fish/detritivore
SK_Aug	id364	0.558802	SK_Aug_id364	0.0342819	0.0215181	Dino-Group-II-Clade-19_X	Protist	Dinoflagellata	Syndiniales	Dino-Group-II	Dino-Group-II-Clade-19	Dino-Group-II-Clade-19_X	Parasite protist	The primary consumers/Herbivorous fish/detritivore
SK_Aug	id367	0.524904	SK_Aug_id367	0.0471518	0.0773454	Dino-Group-II-Clade-22_X	Protist	Dinoflagellata	Syndiniales	Dino-Group-II	Dino-Group-II-Clade-22	Dino-Group-II-Clade-22_X	Parasite protist	The primary consumers/Herbivorous fish/detritivore
SK_Aug	id372	0.567992	SK_Aug_id372	0.0285331	0.0390517	Dino-Group-II-Clade-4_X	Protist	Dinoflagellata	Syndiniales	Dino-Group-II	Dino-Group-II-Clade-4	Dino-Group-II-Clade-4_X	Parasite protist	The primary consumers/Herbivorous fish/detritivore
SK_Aug	id383	0.689755	SK_Aug_id383	0.278135	0.289974	Bacteriastrum	Protist	Gyrista	Mediophyceae	Chaetocerotales	Chaetocerotaceae	Bacteriastrum	Autotrophic protist	Primary producer
SK_Aug	id393	0.579217	SK_Aug_id393	0.337574	0.318747	Pelagomonas	Protist	Gyrista	Pelagophyceae	Pelagomonadales	Pelagomonadaceae	Pelagomonas	Autotrophic protist	Primary producer
SK_Aug	id394	0.539337	SK_Aug_id394	5.71035	6.85193	Phaeocystis	Protist	Haptophyta_X	Prymnesiophyceae	Phaeocystales	Phaeocystaceae	Phaeocystis	Mixotrophic protist	Both Primary producers and primary consumers
SK_Aug	id395	0.628241	SK_Aug_id395	10.3805	10.1744	Chrysochromulina	Protist	Haptophyta_X	Prymnesiophyceae	Prymnesiales	Chrysochromulinaceae	Chrysochromulina	Mixotrophic protist	Both Primary producers and primary consumers
SK_Aug	id397	0.558284	SK_Aug_id397	1.77983	1.76448	Prymnesium	Protist	Haptophyta_X	Prymnesiophyceae	Prymnesiales	Prymnesiaceae	Prymnesium	Mixotrophic protist	Both Primary producers and primary consumers
SK_Aug	id6	0.549839	SK_Aug_id6	47.1355	16.1022	Pavona	Benthic fauna	Cnidaria	Anthozoa	Scleractinia	Agariciidae	Pavona	Hard Coral	Hard Coral
SK_Aug	id78	0.842123	SK_Aug_id78	64.1178	22.5973	Spratelloides gracilis	Bony fish	Chordata	Actinopteri	Clupeiformes	Clupeidae	Spratelloides	Invertebrate eating fish	The secondary consumer groups/ predator
SK_Feb	id130	0.520125	SK_Feb_id130	17.6689	16.9964	Mugil cephalus str.3	Bony fish	Chordata	Actinopteri	Mugiliformes	Mugilidae	Mugil	Omnivorous fish	The secondary consumer groups/ predator
SK_Feb	id178	0.592496	SK_Feb_id178	3.94261	2.85601	CandidatusActinomarina	Prokaryote	Actinobacteriota	Acidimicrobiia	Actinomarinales	Actinomarinaceae	CandidatusActinomarina	Heterotrophic prokaryotes	Decomposer
SK_Feb	id188	0.67771	SK_Feb_id188	0.412026	0.355092	Marinoscillum	Prokaryote	Bacteroidota	Bacteroidia	Cytophagales	Cyclobacteriaceae	Marinoscillum	Heterotrophic prokaryotes	Decomposer
SK_Feb	id189	0.594645	SK_Feb_id189	0.0898504	0.0633157	uncultured Cyclobacteriaceae	Prokaryote	Bacteroidota	Bacteroidia	Cytophagales	Cyclobacteriaceae	uncultured Cyclobacteriaceae	Heterotrophic prokaryotes	Decomposer
SK_Feb	id199	0.546043	SK_Feb_id199	6.55354	9.08119	Formosa	Prokaryote	Bacteroidota	Bacteroidia	Flavobacteriales	Flavobacteriaceae	Formosa	Heterotrophic prokaryotes	Decomposer
SK_Feb	id202	0.671292	SK_Feb_id202	2.82195	0.646618	NS4marinegroup	Prokaryote	Bacteroidota	Bacteroidia	Flavobacteriales	Flavobacteriaceae	NS4marinegroup	Heterotrophic prokaryotes	Decomposer
SK_Feb	id205	0.67275	SK_Feb_id205	0.265899	0.240806	Tenacibaculum	Prokaryote	Bacteroidota	Bacteroidia	Flavobacteriales	Flavobacteriaceae	Tenacibaculum	Heterotrophic prokaryotes	Decomposer
SK_Feb	id208	0.678782	SK_Feb_id208	7.58631	5.1478	NS9marinegroup	Prokaryote	Bacteroidota	Bacteroidia	Flavobacteriales	NS9_marine_group	NS9marinegroup	Heterotrophic prokaryotes	Decomposer
SK_Feb	id209	0.597805	SK_Feb_id209	1.03189	1.29069	NS11-12marinegroup	Prokaryote	Bacteroidota	Bacteroidia	Sphingobacteriales	NS11-12_marine_group	NS11-12marinegroup	Heterotrophic prokaryotes	Decomposer
SK_Feb	id210	0.834353	SK_Feb_id210	0.757128	0.352564	Balneola	Prokaryote	Bacteroidota	Rhodothermia	Balneolales	Balneolaceae	Balneola	Heterotrophic prokaryotes	Decomposer
SK_Feb	id211	0.583106	SK_Feb_id211	0.307986	0.321864	uncultured Rhodothermaceae	Prokaryote	Bacteroidota	Rhodothermia	Rhodothermales	Rhodothermaceae	uncultured Rhodothermaceae	Heterotrophic prokaryotes	Decomposer
SK_Feb	id227	0.639699	SK_Feb_id227	0.718673	0.550263	Marinimicrobia(SAR406clade)	Prokaryote	Marinimicrobia_(SAR406_clade)	Marinimicrobia_(SAR406_clade)	Marinimicrobia_(SAR406_clade)	Marinimicrobia_(SAR406_clade)	Marinimicrobia(SAR406clade)	Heterotrophic prokaryotes	Decomposer
SK_Feb	id237	0.719943	SK_Feb_id237	1.9211	1.08952	Blastopirellula	Prokaryote	Planctomycetota	Planctomycetes	Pirellulales	Pirellulaceae	Blastopirellula	Heterotrophic prokaryotes	Decomposer
SK_Feb	id240	0.706518	SK_Feb_id240	1.2199	0.937523	Rubripirellula	Prokaryote	Planctomycetota	Planctomycetes	Pirellulales	Pirellulaceae	Rubripirellula	Heterotrophic prokaryotes	Decomposer
SK_Feb	id248	0.68551	SK_Feb_id248	2.83407	2.02739	CandidatusPuniceispirillum	Prokaryote	Proteobacteria	Alphaproteobacteria	Puniceispirillales	SAR116_clade	CandidatusPuniceispirillum	Heterotrophic prokaryotes	Decomposer
SK_Feb	id249	0.50124	SK_Feb_id249	3.04835	2.4132	SAR116clade	Prokaryote	Proteobacteria	Alphaproteobacteria	Puniceispirillales	SAR116_clade	SAR116clade	Heterotrophic prokaryotes	Decomposer
SK_Feb	id253	0.831676	SK_Feb_id253	2.23176	1.01825	Amylibacter	Prokaryote	Proteobacteria	Alphaproteobacteria	Rhodobacterales	Rhodobacteraceae	Amylibacter	Heterotrophic prokaryotes	Decomposer
SK_Feb	id254	0.552865	SK_Feb_id254	0.275846	0.0769042	Ascidiaceihabitans	Prokaryote	Proteobacteria	Alphaproteobacteria	Rhodobacterales	Rhodobacteraceae	Ascidiaceihabitans	Heterotrophic prokaryotes	Decomposer
SK_Feb	id258	0.656471	SK_Feb_id258	0.396996	0.184026	S25-593	Prokaryote	Proteobacteria	Alphaproteobacteria	Rickettsiales	S25-593	S25-593	Heterotrophic prokaryotes	Decomposer
SK_Feb	id259	0.676901	SK_Feb_id259	7.52022	7.35554	CladeIa	Prokaryote	Proteobacteria	Alphaproteobacteria	SAR11_clade	Clade_I	CladeIa	Heterotrophic prokaryotes	Decomposer
SK_Feb	id260	0.721784	SK_Feb_id260	0.227235	0.14538	CladeII	Prokaryote	Proteobacteria	Alphaproteobacteria	SAR11_clade	Clade_II	CladeII	Heterotrophic prokaryotes	Decomposer
SK_Feb	id262	0.623827	SK_Feb_id262	0.133796	0.108287	OM75clade	Prokaryote	Proteobacteria	Alphaproteobacteria	Thalassobaculales	Nisaeaceae	OM75clade	Heterotrophic prokaryotes	Decomposer
SK_Feb	id269	0.578252	SK_Feb_id269	0.0522914	0.0301925	mle1-7	Prokaryote	Proteobacteria	Gammaproteobacteria	Burkholderiales	Nitrosomonadaceae	mle1-7	Heterotrophic prokaryotes	Decomposer
SK_Feb	id278	0.695328	SK_Feb_id278	0.0793979	0.0642197	Cm1-21	Prokaryote	Proteobacteria	Gammaproteobacteria	Nitrosococcales	Nitrosococcaceae	Cm1-21	Heterotrophic prokaryotes	Decomposer
SK_Feb	id284	0.706529	SK_Feb_id284	0.128265	0.0970195	KI89Aclade	Prokaryote	Proteobacteria	Gammaproteobacteria	Pseudomonadales	KI89A_clade	KI89Aclade	Heterotrophic prokaryotes	Decomposer
SK_Feb	id285	0.696554	SK_Feb_id285	0.18452	0.110508	Litoricola	Prokaryote	Proteobacteria	Gammaproteobacteria	Pseudomonadales	Litoricolaceae	Litoricola	Heterotrophic prokaryotes	Decomposer
SK_Feb	id289	0.664434	SK_Feb_id289	0.216763	0.0726936	OM182clade	Prokaryote	Proteobacteria	Gammaproteobacteria	Pseudomonadales	OM182_clade	OM182clade	Heterotrophic prokaryotes	Decomposer
SK_Feb	id293	0.657186	SK_Feb_id293	1.39466	0.484571	SAR86clade	Prokaryote	Proteobacteria	Gammaproteobacteria	Pseudomonadales	SAR86_clade	SAR86clade	Heterotrophic prokaryotes	Decomposer
SK_Feb	id294	0.537987	SK_Feb_id294	0.745751	0.512119	SUP05cluster	Prokaryote	Proteobacteria	Gammaproteobacteria	Pseudomonadales	Thioglobaceae	SUP05cluster	Heterotrophic prokaryotes	Decomposer
SK_Feb	id295	0.587269	SK_Feb_id295	0.448497	0.373389	Woeseia	Prokaryote	Proteobacteria	Gammaproteobacteria	Steroidobacterales	Woeseiaceae	Woeseia	Heterotrophic prokaryotes	Decomposer
SK_Feb	id296	0.6538	SK_Feb_id296	0.117084	0.0715991	uncultured Thiotrichaceae	Prokaryote	Proteobacteria	Gammaproteobacteria	Thiotrichales	Thiotrichaceae	uncultured Thiotrichaceae	Heterotrophic prokaryotes	Decomposer
SK_Feb	id299	0.5327	SK_Feb_id299	10.3139	10.291	MarineGroupII	Prokaryote	Thermoplasmatota	Thermoplasmata	Marine_Group_II	Marine_Group_II	MarineGroupII	Heterotrophic prokaryotes	Decomposer
SK_Feb	id320	0.827088	SK_Feb_id320	89.5241	2.39557	Ostreococcus	Protist	Chlorophyta_X	Mamiellophyceae	Mamiellales	Bathycoccaceae	Ostreococcus	Autotrophic protist	Primary producer
SK_Feb	id328	0.586446	SK_Feb_id328	0.113337	0.0817756	Oligotrichida_XX	Protist	Ciliophora	Spirotrichea	Oligotrichida	Oligotrichida_X	Oligotrichida_XX	Unknown	Unknown
SK_Feb	id351	0.594538	SK_Feb_id351	0.00721107	0.00529125	Pelagodinium	Protist	Dinoflagellata	Dinophyceae	Suessiales	Suessiaceae	Pelagodinium	Mixotrophic protist	Both Primary producers and primary consumers
SK_Feb	id373	0.601516	SK_Feb_id373	0.00228813	0.00207583	Dino-Group-II-Clade-44_X	Protist	Dinoflagellata	Syndiniales	Dino-Group-II	Dino-Group-II-Clade-44	Dino-Group-II-Clade-44_X	Parasite protist	The primary consumers/Herbivorous fish/detritivore
SK_Feb	id394	0.539337	SK_Feb_id394	1.24877	0.972727	Phaeocystis	Protist	Haptophyta_X	Prymnesiophyceae	Phaeocystales	Phaeocystaceae	Phaeocystis	Mixotrophic protist	Both Primary producers and primary consumers
SK_Feb	id397	0.558284	SK_Feb_id397	0.633052	0.681403	Prymnesium	Protist	Haptophyta_X	Prymnesiophyceae	Prymnesiales	Prymnesiaceae	Prymnesium	Mixotrophic protist	Both Primary producers and primary consumers
SK_Feb	id398	0.609122	SK_Feb_id398	0.181369	0.114749	Prymnesiophyceae_Clade_B4_X	Protist	Haptophyta_X	Prymnesiophyceae	Prymnesiales	Prymnesiophyceae_Clade_B4	Prymnesiophyceae_Clade_B4_X	Mixotrophic protist	Both Primary producers and primary consumers
SK_Feb	id399	0.646628	SK_Feb_id399	0.0915599	0.102288	Prymnesiophyceae_Clade_D_XX	Protist	Haptophyta_X	Prymnesiophyceae	Prymnesiophyceae_Clade_D	Prymnesiophyceae_Clade_D_X	Prymnesiophyceae_Clade_D_XX	Mixotrophic protist	Both Primary producers and primary consumers
SK_Feb	id6	0.549839	SK_Feb_id6	32.0117	29.4943	Pavona	Benthic fauna	Cnidaria	Anthozoa	Scleractinia	Agariciidae	Pavona	Hard Coral	Hard Coral
SK_Feb	id72	0.552203	SK_Feb_id72	10.2438	16.3029	Nematalosa japonica	Bony fish	Chordata	Actinopteri	Clupeiformes	Clupeidae	Nematalosa	Omnivorous fish	The secondary consumer groups/ predator
SK_May	id218	0.824995	SK_May_id218	73.6481	11.1285	SynechococcusCC9902	Prokaryote	Cyanobacteria	Cyanobacteriia	Synechococcales	Cyanobiaceae	SynechococcusCC9902	Autotrophic prokaryotes	Primary producer
SK_May	id319	0.646363	SK_May_id319	0.886585	0.601931	Bathycoccus	Protist	Chlorophyta_X	Mamiellophyceae	Mamiellales	Bathycoccaceae	Bathycoccus	Autotrophic protist	Primary producer
SK_May	id34	0.64063	SK_May_id34	0.116177	0.124193	Halichondria	Benthic fauna	Porifera	Demospongiae	Suberitida	Halichondriidae	Halichondria	Suspension Feeder	The primary consumers/Herbivorous fish/detritivore
SK_May	id350	0.603512	SK_May_id350	0.426598	0.401533	Prorocentrum	Protist	Dinoflagellata	Dinophyceae	Prorocentrales	Prorocentraceae	Prorocentrum	Mixotrophic protist	Both Primary producers and primary consumers
SK_May	id365	0.582416	SK_May_id365	0.553741	0.658947	Dino-Group-II-Clade-2_X	Protist	Dinoflagellata	Syndiniales	Dino-Group-II	Dino-Group-II-Clade-2	Dino-Group-II-Clade-2_X	Parasite protist	The primary consumers/Herbivorous fish/detritivore
SK_May	id367	0.524904	SK_May_id367	0.034738	0.0535373	Dino-Group-II-Clade-22_X	Protist	Dinoflagellata	Syndiniales	Dino-Group-II	Dino-Group-II-Clade-22	Dino-Group-II-Clade-22_X	Parasite protist	The primary consumers/Herbivorous fish/detritivore
SK_May	id372	0.567992	SK_May_id372	0.0186074	0.0196263	Dino-Group-II-Clade-4_X	Protist	Dinoflagellata	Syndiniales	Dino-Group-II	Dino-Group-II-Clade-4	Dino-Group-II-Clade-4_X	Parasite protist	The primary consumers/Herbivorous fish/detritivore
SK_May	id378	0.662307	SK_May_id378	0.329846	0.328637	Dino-Group-III_XX	Protist	Dinoflagellata	Syndiniales	Dino-Group-III	Dino-Group-III_X	Dino-Group-III_XX	Parasite protist	The primary consumers/Herbivorous fish/detritivore
SK_May	id393	0.579217	SK_May_id393	0.244638	0.1917	Pelagomonas	Protist	Gyrista	Pelagophyceae	Pelagomonadales	Pelagomonadaceae	Pelagomonas	Autotrophic protist	Primary producer
SK_May	id395	0.628241	SK_May_id395	8.99173	3.08864	Chrysochromulina	Protist	Haptophyta_X	Prymnesiophyceae	Prymnesiales	Chrysochromulinaceae	Chrysochromulina	Mixotrophic protist	Both Primary producers and primary consumers
SK_May	id401	0.674278	SK_May_id401	16.2774	6.87406	Picozoa_XXXXX	Protist	Picozoa_X	Picozoa_XX	Picozoa_XXX	Picozoa_XXXX	Picozoa_XXXXX	Heterotrophic protist	The primary consumers/Herbivorous fish/detritivore
SK_May	id6	0.549839	SK_May_id6	61.4253	27.5438	Pavona	Benthic fauna	Cnidaria	Anthozoa	Scleractinia	Agariciidae	Pavona	Hard Coral	Hard Coral
SK_Nov	id162	0.506285	SK_Nov_id162	12.9365	22.7371	Sparidae sp.1	Bony fish	Chordata	Actinopteri	Spariformes	Sparidae	Sparidae sp.1	Omnivorous fish	The secondary consumer groups/ predator
SK_Nov	id178	0.592496	SK_Nov_id178	6.95267	4.52874	CandidatusActinomarina	Prokaryote	Actinobacteriota	Acidimicrobiia	Actinomarinales	Actinomarinaceae	CandidatusActinomarina	Heterotrophic prokaryotes	Decomposer
SK_Nov	id180	0.734029	SK_Nov_id180	0.17364	0.0864318	Sva0996marinegroup	Prokaryote	Actinobacteriota	Acidimicrobiia	Microtrichales	Microtrichaceae	Sva0996marinegroup	Heterotrophic prokaryotes	Decomposer
SK_Nov	id188	0.67771	SK_Nov_id188	0.757817	0.35473	Marinoscillum	Prokaryote	Bacteroidota	Bacteroidia	Cytophagales	Cyclobacteriaceae	Marinoscillum	Heterotrophic prokaryotes	Decomposer
SK_Nov	id189	0.594645	SK_Nov_id189	0.0804574	0.0458504	uncultured Cyclobacteriaceae	Prokaryote	Bacteroidota	Bacteroidia	Cytophagales	Cyclobacteriaceae	uncultured Cyclobacteriaceae	Heterotrophic prokaryotes	Decomposer
SK_Nov	id190	0.633234	SK_Nov_id190	0.056321	0.02906	Crocinitomix	Prokaryote	Bacteroidota	Bacteroidia	Flavobacteriales	Crocinitomicaceae	Crocinitomix	Heterotrophic prokaryotes	Decomposer
SK_Nov	id193	0.76672	SK_Nov_id193	0.226243	0.185146	uncultured Crocinitomicaceae	Prokaryote	Bacteroidota	Bacteroidia	Flavobacteriales	Crocinitomicaceae	uncultured Crocinitomicaceae	Heterotrophic prokaryotes	Decomposer
SK_Nov	id207	0.858087	SK_Nov_id207	1.23273	0.63177	NS7marinegroup	Prokaryote	Bacteroidota	Bacteroidia	Flavobacteriales	NS7_marine_group	NS7marinegroup	Heterotrophic prokaryotes	Decomposer
SK_Nov	id211	0.583106	SK_Nov_id211	0.208782	0.100858	uncultured Rhodothermaceae	Prokaryote	Bacteroidota	Rhodothermia	Rhodothermales	Rhodothermaceae	uncultured Rhodothermaceae	Heterotrophic prokaryotes	Decomposer
SK_Nov	id216	0.572368	SK_Nov_id216	0.983915	0.692132	CandidatusNitrosopumilus	Prokaryote	Crenarchaeota	Nitrososphaeria	Nitrosopumilales	Nitrosopumilaceae	CandidatusNitrosopumilus	Heterotrophic prokaryotes	Decomposer
SK_Nov	id217	0.743354	SK_Nov_id217	2.9793	1.33661	CyanobiumPCC-6307	Prokaryote	Cyanobacteria	Cyanobacteriia	Synechococcales	Cyanobiaceae	CyanobiumPCC-6307	Autotrophic prokaryotes	Primary producer
SK_Nov	id218	0.824995	SK_Nov_id218	37.5254	14.2545	SynechococcusCC9902	Prokaryote	Cyanobacteria	Cyanobacteriia	Synechococcales	Cyanobiaceae	SynechococcusCC9902	Autotrophic prokaryotes	Primary producer
SK_Nov	id226	0.693841	SK_Nov_id226	0.794794	0.452065	BD2-11terrestrialgroup	Prokaryote	Gemmatimonadota	BD2-11_terrestrial_group	BD2-11_terrestrial_group	BD2-11_terrestrial_group	BD2-11terrestrialgroup	Heterotrophic prokaryotes	Decomposer
SK_Nov	id227	0.639699	SK_Nov_id227	1.16995	0.414067	Marinimicrobia(SAR406clade)	Prokaryote	Marinimicrobia_(SAR406_clade)	Marinimicrobia_(SAR406_clade)	Marinimicrobia_(SAR406_clade)	Marinimicrobia_(SAR406_clade)	Marinimicrobia(SAR406clade)	Heterotrophic prokaryotes	Decomposer
SK_Nov	id228	0.589791	SK_Nov_id228	0.0901657	0.0255788	P3OB-42	Prokaryote	Myxococcota	Myxococcia	Myxococcales	Myxococcaceae	P3OB-42	Heterotrophic prokaryotes	Decomposer
SK_Nov	id229	0.628748	SK_Nov_id229	0.0694725	0.0586377	Blfdi19	Prokaryote	Myxococcota	Polyangia	Blfdi19	Blfdi19	Blfdi19	Heterotrophic prokaryotes	Decomposer
SK_Nov	id233	0.765802	SK_Nov_id233	0.945454	0.590639	OM190	Prokaryote	Planctomycetota	OM190	OM190	OM190	OM190	Heterotrophic prokaryotes	Decomposer
SK_Nov	id237	0.719943	SK_Nov_id237	1.20579	0.77497	Blastopirellula	Prokaryote	Planctomycetota	Planctomycetes	Pirellulales	Pirellulaceae	Blastopirellula	Heterotrophic prokaryotes	Decomposer
SK_Nov	id239	0.737687	SK_Nov_id239	1.12061	0.600436	Rhodopirellula	Prokaryote	Planctomycetota	Planctomycetes	Pirellulales	Pirellulaceae	Rhodopirellula	Heterotrophic prokaryotes	Decomposer
SK_Nov	id240	0.706518	SK_Nov_id240	1.5322	0.855097	Rubripirellula	Prokaryote	Planctomycetota	Planctomycetes	Pirellulales	Pirellulaceae	Rubripirellula	Heterotrophic prokaryotes	Decomposer
SK_Nov	id241	0.74335	SK_Nov_id241	0.995965	0.468687	uncultured Pirellulaceae	Prokaryote	Planctomycetota	Planctomycetes	Pirellulales	Pirellulaceae	uncultured Pirellulaceae	Heterotrophic prokaryotes	Decomposer
SK_Nov	id246	0.635258	SK_Nov_id246	0.144134	0.0638959	uncultured Defluviicoccales	Prokaryote	Proteobacteria	Alphaproteobacteria	Defluviicoccales	uncultured Defluviicoccales	uncultured Defluviicoccales	Heterotrophic prokaryotes	Decomposer
SK_Nov	id254	0.552865	SK_Nov_id254	0.24733	0.0949775	Ascidiaceihabitans	Prokaryote	Proteobacteria	Alphaproteobacteria	Rhodobacterales	Rhodobacteraceae	Ascidiaceihabitans	Heterotrophic prokaryotes	Decomposer
SK_Nov	id257	0.753823	SK_Nov_id257	0.159157	0.0538392	uncultured Magnetospiraceae	Prokaryote	Proteobacteria	Alphaproteobacteria	Rhodospirillales	Magnetospiraceae	uncultured Magnetospiraceae	Heterotrophic prokaryotes	Decomposer
SK_Nov	id258	0.656471	SK_Nov_id258	0.446191	0.191764	S25-593	Prokaryote	Proteobacteria	Alphaproteobacteria	Rickettsiales	S25-593	S25-593	Heterotrophic prokaryotes	Decomposer
SK_Nov	id260	0.721784	SK_Nov_id260	0.212589	0.0776445	CladeII	Prokaryote	Proteobacteria	Alphaproteobacteria	SAR11_clade	Clade_II	CladeII	Heterotrophic prokaryotes	Decomposer
SK_Nov	id262	0.623827	SK_Nov_id262	0.118685	0.0787217	OM75clade	Prokaryote	Proteobacteria	Alphaproteobacteria	Thalassobaculales	Nisaeaceae	OM75clade	Heterotrophic prokaryotes	Decomposer
SK_Nov	id263	0.67099	SK_Nov_id263	0.0469177	0.039475	uncultured Alphaproteobacteria	Prokaryote	Proteobacteria	Alphaproteobacteria	uncultured Alphaproteobacteria	uncultured Alphaproteobacteria	uncultured Alphaproteobacteria	Heterotrophic prokaryotes	Decomposer
SK_Nov	id267	0.680961	SK_Nov_id267	0.152169	0.0457314	MWH-UniP1aquaticgroup	Prokaryote	Proteobacteria	Gammaproteobacteria	Burkholderiales	MWH-UniP1_aquatic_group	MWH-UniP1aquaticgroup	Heterotrophic prokaryotes	Decomposer
SK_Nov	id269	0.578252	SK_Nov_id269	0.0649299	0.0251148	mle1-7	Prokaryote	Proteobacteria	Gammaproteobacteria	Burkholderiales	Nitrosomonadaceae	mle1-7	Heterotrophic prokaryotes	Decomposer
SK_Nov	id277	0.691659	SK_Nov_id277	0.213627	0.123288	HOC36	Prokaryote	Proteobacteria	Gammaproteobacteria	HOC36	HOC36	HOC36	Heterotrophic prokaryotes	Decomposer
SK_Nov	id278	0.695328	SK_Nov_id278	0.154488	0.0652942	Cm1-21	Prokaryote	Proteobacteria	Gammaproteobacteria	Nitrosococcales	Nitrosococcaceae	Cm1-21	Heterotrophic prokaryotes	Decomposer
SK_Nov	id289	0.664434	SK_Nov_id289	0.142975	0.0328277	OM182clade	Prokaryote	Proteobacteria	Gammaproteobacteria	Pseudomonadales	OM182_clade	OM182clade	Heterotrophic prokaryotes	Decomposer
SK_Nov	id293	0.657186	SK_Nov_id293	0.698981	0.288241	SAR86clade	Prokaryote	Proteobacteria	Gammaproteobacteria	Pseudomonadales	SAR86_clade	SAR86clade	Heterotrophic prokaryotes	Decomposer
SK_Nov	id294	0.537987	SK_Nov_id294	0.48306	0.193252	SUP05cluster	Prokaryote	Proteobacteria	Gammaproteobacteria	Pseudomonadales	Thioglobaceae	SUP05cluster	Heterotrophic prokaryotes	Decomposer
SK_Nov	id296	0.6538	SK_Nov_id296	0.135574	0.10134	uncultured Thiotrichaceae	Prokaryote	Proteobacteria	Gammaproteobacteria	Thiotrichales	Thiotrichaceae	uncultured Thiotrichaceae	Heterotrophic prokaryotes	Decomposer
SK_Nov	id297	0.682048	SK_Nov_id297	0.0743859	0.0324708	UBA10353marinegroup	Prokaryote	Proteobacteria	Gammaproteobacteria	UBA10353_marine_group	UBA10353_marine_group	UBA10353marinegroup	Heterotrophic prokaryotes	Decomposer
SK_Nov	id298	0.746926	SK_Nov_id298	2.19874	0.589854	SAR324clade(MarinegroupB)	Prokaryote	SAR324_clade(Marine_group_B)	SAR324_clade(Marine_group_B)	SAR324_clade(Marine_group_B)	SAR324_clade(Marine_group_B)	SAR324clade(MarinegroupB)	Heterotrophic prokaryotes	Decomposer
SK_Nov	id301	0.594004	SK_Nov_id301	0.0503713	0.0385225	WCHB1-41	Prokaryote	Verrucomicrobiota	Kiritimatiellae	WCHB1-41	WCHB1-41	WCHB1-41	Heterotrophic prokaryotes	Decomposer
SK_Nov	id303	0.769597	SK_Nov_id303	0.381497	0.141392	Arctic97B-4marinegroup	Prokaryote	Verrucomicrobiota	Verrucomicrobiae	Arctic97B-4_marine_group	Arctic97B-4_marine_group	Arctic97B-4marinegroup	Heterotrophic prokaryotes	Decomposer
SK_Nov	id307	0.739401	SK_Nov_id307	0.253339	0.0534882	SCGCAAA164-E04	Prokaryote	Verrucomicrobiota	Verrucomicrobiae	Pedosphaerales	Pedosphaeraceae	SCGCAAA164-E04	Heterotrophic prokaryotes	Decomposer
SK_Nov	id308	0.670887	SK_Nov_id308	0.472432	0.336309	DEV007	Prokaryote	Verrucomicrobiota	Verrucomicrobiae	Verrucomicrobiales	DEV007	DEV007	Heterotrophic prokaryotes	Decomposer
SK_Nov	id317	0.850439	SK_Nov_id317	0.783649	0.480316	Novel-clade-2_X	Protist	Cercozoa	Filosa-Imbricatea	Filosa-Imbricatea_X	Novel-clade-2	Novel-clade-2_X	Heterotrophic protist	The primary consumers/Herbivorous fish/detritivore
SK_Nov	id321	0.650215	SK_Nov_id321	25.0684	8.84618	Micromonas	Protist	Chlorophyta_X	Mamiellophyceae	Mamiellales	Mamiellaceae	Micromonas	Autotrophic protist	Primary producer
SK_Nov	id327	0.668469	SK_Nov_id327	0.0330111	0.0319938	Amphorellopsis	Protist	Ciliophora	Spirotrichea	Choreotrichida-Tintinnina	Tintinnidae	Amphorellopsis	Heterotrophic protist	The primary consumers/Herbivorous fish/detritivore
SK_Nov	id333	0.834434	SK_Nov_id333	11.5547	2.7275	Plagioselmis	Protist	Cryptophyta_X	Cryptophyceae	Cryptomonadales	Cryptomonadales_X	Plagioselmis	Mixotrophic protist	Both Primary producers and primary consumers
SK_Nov	id335	0.828038	SK_Nov_id335	24.5467	5.4839	Teleaulax	Protist	Cryptophyta_X	Cryptophyceae	Cryptomonadales	Cryptomonadales_X	Teleaulax	Mixotrophic protist	Both Primary producers and primary consumers
SK_Nov	id339	0.587608	SK_Nov_id339	0.060607	0.0344753	Dinophyceae_XXX	Protist	Dinoflagellata	Dinophyceae	Dinophyceae_X	Dinophyceae_XX	Dinophyceae_XXX	Unknown	Unknown
SK_Nov	id346	0.574893	SK_Nov_id346	0.0205285	0.0245509	Takayama	Protist	Dinoflagellata	Dinophyceae	Gymnodiniales	Kareniaceae	Takayama	Mixotrophic protist	Both Primary producers and primary consumers
SK_Nov	id350	0.603512	SK_Nov_id350	0.289631	0.161548	Prorocentrum	Protist	Dinoflagellata	Dinophyceae	Prorocentrales	Prorocentraceae	Prorocentrum	Mixotrophic protist	Both Primary producers and primary consumers
SK_Nov	id360	0.653773	SK_Nov_id360	0.460044	0.451679	Dino-Group-II-Clade-10-and-11_X	Protist	Dinoflagellata	Syndiniales	Dino-Group-II	Dino-Group-II-Clade-10-and-11	Dino-Group-II-Clade-10-and-11_X	Parasite protist	The primary consumers/Herbivorous fish/detritivore
SK_Nov	id363	0.89342	SK_Nov_id363	0.353777	0.191497	Dino-Group-II-Clade-16_X	Protist	Dinoflagellata	Syndiniales	Dino-Group-II	Dino-Group-II-Clade-16	Dino-Group-II-Clade-16_X	Parasite protist	The primary consumers/Herbivorous fish/detritivore
SK_Nov	id367	0.524904	SK_Nov_id367	0.106435	0.0724702	Dino-Group-II-Clade-22_X	Protist	Dinoflagellata	Syndiniales	Dino-Group-II	Dino-Group-II-Clade-22	Dino-Group-II-Clade-22_X	Parasite protist	The primary consumers/Herbivorous fish/detritivore
SK_Nov	id368	0.52046	SK_Nov_id368	0.0301443	0.0458802	Dino-Group-II-Clade-26_X	Protist	Dinoflagellata	Syndiniales	Dino-Group-II	Dino-Group-II-Clade-26	Dino-Group-II-Clade-26_X	Parasite protist	The primary consumers/Herbivorous fish/detritivore
SK_Nov	id378	0.662307	SK_Nov_id378	0.790339	0.490759	Dino-Group-III_XX	Protist	Dinoflagellata	Syndiniales	Dino-Group-III	Dino-Group-III_X	Dino-Group-III_XX	Parasite protist	The primary consumers/Herbivorous fish/detritivore
SK_Nov	id391	0.719411	SK_Nov_id391	2.2317	0.858017	Minidiscus	Protist	Gyrista	Mediophyceae	Thalassiosirales	Thalassiosiraceae	Minidiscus	Autotrophic protist	Primary producer
SK_Nov	id393	0.579217	SK_Nov_id393	0.15711	0.126391	Pelagomonas	Protist	Gyrista	Pelagophyceae	Pelagomonadales	Pelagomonadaceae	Pelagomonas	Autotrophic protist	Primary producer
SK_Nov	id394	0.539337	SK_Nov_id394	1.48916	1.12969	Phaeocystis	Protist	Haptophyta_X	Prymnesiophyceae	Phaeocystales	Phaeocystaceae	Phaeocystis	Mixotrophic protist	Both Primary producers and primary consumers
SK_Nov	id395	0.628241	SK_Nov_id395	3.92317	1.92449	Chrysochromulina	Protist	Haptophyta_X	Prymnesiophyceae	Prymnesiales	Chrysochromulinaceae	Chrysochromulina	Mixotrophic protist	Both Primary producers and primary consumers
SK_Nov	id398	0.609122	SK_Nov_id398	0.28904	0.227031	Prymnesiophyceae_Clade_B4_X	Protist	Haptophyta_X	Prymnesiophyceae	Prymnesiales	Prymnesiophyceae_Clade_B4	Prymnesiophyceae_Clade_B4_X	Mixotrophic protist	Both Primary producers and primary consumers
SK_Nov	id6	0.549839	SK_Nov_id6	38.3886	31.7997	Pavona	Benthic fauna	Cnidaria	Anthozoa	Scleractinia	Agariciidae	Pavona	Hard Coral	Hard Coral

## Sheet: Table_S7
Table S7A Numbers of network edges based on functional feeding groups
Season		Febuary			May			August			November
Functional feeding group	Empirical trophic classification	Estuarine	Transitional	Oceanic	Estuarine	Transitional	Oceanic	Estuarine	Transitional	Oceanic	Estuarine	Transitional	Oceanic
Heterotrophic prokaryotes	Decomposer	56	121	765	75	72	97	296	301	232	146	169	253
Autotrophic prokaryotes	Primary producer	3	3	18	4	4	3	4	11	3	6	10	24
Autotrophic protist	Primary producer	28	18	16	18	55	37	57	62	41	43	12	36
Hard Coral	Hard Coral	5	14	109	20	17	56	57	36	14	42	22	47
Mixotrophic protist	Both Primary producers and primary consumers	8	23	74	9	38	39	58	30	69	27	36	74
Endophytic green algae	The primary consumers/Herbivorous fish/detritivore	0	0	2	0	0	1	0	0	4	0	1	0
Herbivorous fish	The primary consumers/Herbivorous fish/detritivore	7	2	12	4	8	6	5	4	1	5	10	20
Heterotrophic protist	The primary consumers/Herbivorous fish/detritivore	7	4	3	5	12	11	17	14	26	14	12	22
Parasite protist	The primary consumers/Herbivorous fish/detritivore	5	6	3	1	28	37	34	6	44	8	14	39
Suspension Feeder	The primary consumers/Herbivorous fish/detritivore	7	5	29	12	11	19	14	16	5	15	7	5
Symbiosis protist	The primary consumers/Herbivorous fish/detritivore	2	3	3	0	1	0	2	3	3	0	3	1
Carnivorous fish	The secondary consumer groups/ predator	10	11	76	37	51	20	52	51	31	28	28	9
Corallivoroush fish	The secondary consumer groups/ predator	2	0	13	0	8	0	0	0	2	0	0	0
Invertebrate eating fish	The secondary consumer groups/ predator	11	11	40	23	27	25	19	18	10	17	7	6
Omnivorous fish	The secondary consumer groups/ predator	22	28	136	41	66	43	48	52	29	31	45	28
Predator	The secondary consumer groups/ predator	3	2	13	6	3	5	2	5	4	2	0	0
Piscivorous fish	The tertiary consumer	2	0	18	5	10	2	7	6	7	5	0	0
Unknown fish	Unknown fish	12	4	18	8	11	22	18	14	13	15	8	15
Total		190	255	1348	268	422	423	690	629	538	404	384	579
Table S7B Numbers of network nodes based on functional feeding groups
Season		Febuary			May			August			November
Functional feeding group	Empirical trophic classification	Estuarine	Transitional	Oceanic	Estuarine	Transitional	Oceanic	Estuarine	Transitional	Oceanic	Estuarine	Transitional	Oceanic
Heterotrophic prokaryotes	Decomposer	40	49	67	45	37	34	78	69	51	61	64	52
Autotrophic prokaryotes	Primary producer	2	2	2	1	3	2	2	3	2	2	4	3
Autotrophic protist	Primary producer	15	13	6	13	17	12	18	18	13	12	7	13
Hard Coral	Hard Coral	7	11	11	11	11	16	13	13	9	14	8	13
Mixotrophic protist	Both Primary producers and primary consumers	8	12	13	7	14	13	13	11	15	17	11	16
Endophytic green algae	The primary consumers/Herbivorous fish/detritivore	0	0	1	0	0	1	0	0	1	0	1	0
Herbivorous fish	The primary consumers/Herbivorous fish/detritivore	4	2	4	3	4	4	4	3	1	4	3	6
Heterotrophic protist	The primary consumers/Herbivorous fish/detritivore	4	3	1	3	5	5	5	6	4	5	3	8
Parasite protist	The primary consumers/Herbivorous fish/detritivore	3	4	3	1	11	9	8	6	12	7	8	10
Suspension Feeder	The primary consumers/Herbivorous fish/detritivore	7	6	6	9	9	8	12	11	3	7	7	4
Symbiosis protist	The primary consumers/Herbivorous fish/detritivore	1	1	1	0	1	0	1	1	1	0	1	1
Carnivorous fish	The secondary consumer groups/ predator	13	12	12	15	12	14	16	18	12	10	11	5
Corallivoroush fish	The secondary consumer groups/ predator	2	0	1	0	1	0	0	0	1	0	0	0
Invertebrate eating fish	The secondary consumer groups/ predator	10	6	7	8	9	14	8	13	7	6	3	3
Omnivorous fish	The secondary consumer groups/ predator	15	16	23	21	20	21	19	19	18	14	18	14
Predator	The secondary consumer groups/ predator	2	2	2	2	2	1	1	2	1	1	0	0
Piscivorous fish	The tertiary consumer	3	0	3	1	2	1	3	2	3	1	0	0
Unknown fish	Unknown fish	5	4	7	7	7	9	5	7	5	5	4	6
Total		141	143	170	147	165	164	206	202	159	166	153	154
Table S7C Topologically important (TI) taxa including nodes of network hubs, module hubs, and connectors
Season							Febuary			May			August			November
ID	Genus_or_fish_Species	Category	Phylum	Order	Functional feeding group	Empirical trophic classification	Estuarine	Transitional	Oceanic	Estuarine	Transitional	Oceanic	Estuarine	Transitional	Oceanic	Estuarine	Transitional	Oceanic
id178	CandidatusActinomarina	Prokaryote	Actinobacteriota	Actinomarinales	Heterotrophic prokaryotes	Decomposer												connector
id191	Fluviicola	Prokaryote	Bacteroidota	Flavobacteriales	Heterotrophic prokaryotes	Decomposer												connector
id203	NS5marinegroup	Prokaryote	Bacteroidota	Flavobacteriales	Heterotrophic prokaryotes	Decomposer							module hub
id208	NS9marinegroup	Prokaryote	Bacteroidota	Flavobacteriales	Heterotrophic prokaryotes	Decomposer						module hub
id204	Polaribacter	Prokaryote	Bacteroidota	Flavobacteriales	Heterotrophic prokaryotes	Decomposer	connector
id206	uncultured Flavobacteriaceae	Prokaryote	Bacteroidota	Flavobacteriales	Heterotrophic prokaryotes	Decomposer									connector
id209	NS11-12marinegroup	Prokaryote	Bacteroidota	Sphingobacteriales	Heterotrophic prokaryotes	Decomposer									connector
id214	uncultured Oligoflexaceae	Prokaryote	Bdellovibrionota	Oligoflexales	Heterotrophic prokaryotes	Decomposer								connector
id233	OM190	Prokaryote	Planctomycetota	OM190	Heterotrophic prokaryotes	Decomposer												connector
id266	OM43clade	Prokaryote	Proteobacteria	Burkholderiales	Heterotrophic prokaryotes	Decomposer							connector
id285	Litoricola	Prokaryote	Proteobacteria	Pseudomonadales	Heterotrophic prokaryotes	Decomposer								connector
id287	Marinobacterium	Prokaryote	Proteobacteria	Pseudomonadales	Heterotrophic prokaryotes	Decomposer				connector
id293	SAR86clade	Prokaryote	Proteobacteria	Pseudomonadales	Heterotrophic prokaryotes	Decomposer				connector
id294	SUP05cluster	Prokaryote	Proteobacteria	Pseudomonadales	Heterotrophic prokaryotes	Decomposer								connector			connector
id248	CandidatusPuniceispirillum	Prokaryote	Proteobacteria	Puniceispirillales	Heterotrophic prokaryotes	Decomposer						connector
id249	SAR116clade	Prokaryote	Proteobacteria	Puniceispirillales	Heterotrophic prokaryotes	Decomposer						connector
id262	OM75clade	Prokaryote	Proteobacteria	Thalassobaculales	Heterotrophic prokaryotes	Decomposer											connector	connector
id218	SynechococcusCC9902	Prokaryote	Cyanobacteria	Synechococcales	Autotrophic prokaryotes	Primary producer			connector
id321	Micromonas	Protist	Chlorophyta_X	Mamiellales	Autotrophic protist	Primary producer												connector
id379	Pseudo-nitzschia	Protist	Gyrista	Bacillariales	Autotrophic protist	Primary producer					connector
id384	Chaetoceros	Protist	Gyrista	Chaetocerotales	Autotrophic protist	Primary producer					module hub			connector
id381	Guinardia	Protist	Gyrista	Rhizosoleniales	Autotrophic protist	Primary producer	connector
id391	Minidiscus	Protist	Gyrista	Thalassiosirales	Autotrophic protist	Primary producer						connector
id392	Thalassiosira	Protist	Gyrista	Thalassiosirales	Autotrophic protist	Primary producer							connector
id406	Hydrolithon	Protist	Rhodophyta_X	Corallinales	Autotrophic protist	Primary producer												connector
id13	Favites	Benthic fauna	Cnidaria	Scleractinia	Hard Coral	Hard Coral			connector
id20	Goniopora	Benthic fauna	Cnidaria	Scleractinia	Hard Coral	Hard Coral			connector
id10	Leptastrea	Benthic fauna	Cnidaria	Scleractinia	Hard Coral	Hard Coral			connector
id16	Platygyra	Benthic fauna	Cnidaria	Scleractinia	Hard Coral	Hard Coral			connector
id331	Pseudotontonia	Protist	Ciliophora	Oligotrichida	Mixotrophic protist	Both Primary producers and primary consumers							connector
id329	Strombidiidae_X	Protist	Ciliophora	Oligotrichida	Mixotrophic protist	Both Primary producers and primary consumers												connector
id341	Tripos	Protist	Dinoflagellata	Gonyaulacales	Mixotrophic protist	Both Primary producers and primary consumers				connector
id344	Levanderina	Protist	Dinoflagellata	Gymnodiniales	Mixotrophic protist	Both Primary producers and primary consumers							connector
id350	Prorocentrum	Protist	Dinoflagellata	Prorocentrales	Mixotrophic protist	Both Primary producers and primary consumers									connector
id394	Phaeocystis	Protist	Haptophyta_X	Phaeocystales	Mixotrophic protist	Both Primary producers and primary consumers						connector					connector	connector
id395	Chrysochromulina	Protist	Haptophyta_X	Prymnesiales	Mixotrophic protist	Both Primary producers and primary consumers												connector
id398	Prymnesiophyceae_Clade_B4_X	Protist	Haptophyta_X	Prymnesiales	Mixotrophic protist	Both Primary producers and primary consumers		connector
id397	Prymnesium	Protist	Haptophyta_X	Prymnesiales	Mixotrophic protist	Both Primary producers and primary consumers												connector
id38	Siganus fuscescens	Bony fish	Chordata	Acanthuriformes	Herbivorous fish	The primary consumers/Herbivorous fish/detritivore	connector
id359	Dino-Group-II-Clade-1_X	Protist	Dinoflagellata	Dino-Group-II	Parasite protist	The primary consumers/Herbivorous fish/detritivore		connector					connector
id360	Dino-Group-II-Clade-10-and-11_X	Protist	Dinoflagellata	Dino-Group-II	Parasite protist	The primary consumers/Herbivorous fish/detritivore							connector
id361	Dino-Group-II-Clade-12_X	Protist	Dinoflagellata	Dino-Group-II	Parasite protist	The primary consumers/Herbivorous fish/detritivore	connector
id365	Dino-Group-II-Clade-2_X	Protist	Dinoflagellata	Dino-Group-II	Parasite protist	The primary consumers/Herbivorous fish/detritivore						module hub
id37	Timea	Benthic fauna	Porifera	Tethyida	Suspension Feeder	The primary consumers/Herbivorous fish/detritivore			connector
id354	Noctiluca	Protist	Dinoflagellata	Noctilucales	Symbiosis protist	The primary consumers/Herbivorous fish/detritivore		connector
id54	Eleutheronema tetradactylum	Bony fish	Chordata	Carangaria incertae sedis	Carnivorous fish	The secondary consumer groups/ predator							connector
id58	Seriola dumerili	Bony fish	Chordata	Carangiformes	Carnivorous fish	The secondary consumer groups/ predator						module hub
id118	Diagramma spp.1	Bony fish	Chordata	Lutjaniformes	Carnivorous fish	The secondary consumer groups/ predator							connector
id144	Scorpaenopsis ramaraoi	Bony fish	Chordata	Perciformes	Carnivorous fish	The secondary consumer groups/ predator							connector
id157	Plotosus spp.1	Bony fish	Chordata	Siluriformes	Carnivorous fish	The secondary consumer groups/ predator			connector
id160	Acanthopagrus pacificus	Bony fish	Chordata	Spariformes	Carnivorous fish	The secondary consumer groups/ predator									connector
id113	Taeniamia spp.1	Bony fish	Chordata	Kurtiformes	Invertebrate eating fish	The secondary consumer groups/ predator						connector
id48	Istiblennius dussumieri	Bony fish	Chordata	Blenniiformes	Omnivorous fish	The secondary consumer groups/ predator				module hub
id137	Abudefduf spp.1	Bony fish	Chordata	Ovalentaria incertae sedis	Omnivorous fish	The secondary consumer groups/ predator					connector
id138	Neopomacentrus bankieri	Bony fish	Chordata	Ovalentaria incertae sedis	Omnivorous fish	The secondary consumer groups/ predator						connector
id171	Monacanthus chinensis	Bony fish	Chordata	Tetraodontiformes	Omnivorous fish	The secondary consumer groups/ predator						connector
id100	Bathygobius hongkongensis	Bony fish	Chordata	Gobiiformes	Unknown fish	Unknown fish			connector
id114	Labridae sp.1	Bony fish	Chordata	Labriformes	Unknown fish	Unknown fish							module hub
id328	Oligotrichida_XX	Protist	Ciliophora	Oligotrichida	Unknown protist	Unknown protist	connector
Numbers of topologically important (TI) taxa							5	3	9	4	3	11	11	4	4	0	4	10

## Sheet: Table_S8
Table S8 Correction methods of 16SV4V5 prokaryotic reads
ID	Silva Taxonomy	Correction_Source	Mean_16S rRNA copy/Genome
ASV1	d__Bacteria; p__Cyanobacteria; c__Cyanobacteriia; o__Synechococcales; f__Cyanobiaceae; g__Synechococcus_CC9902	RDP result	2.07
ASV10	d__Bacteria; p__Bacteroidota; c__Bacteroidia; o__Flavobacteriales; f__Cryomorphaceae; g__uncultured	RDP result	1.17
ASV100	d__Bacteria; p__Bacteroidota; c__Bacteroidia; o__Flavobacteriales; f__Flavobacteriaceae; g__Formosa	RDP result	5
ASV101	d__Bacteria; p__Proteobacteria; c__Gammaproteobacteria; o__Burkholderiales; f__Methylophilaceae; g__OM43_clade	RDP result	3.13
ASV102	d__Bacteria; p__Verrucomicrobiota; c__Verrucomicrobiae; o__Pedosphaerales; f__Pedosphaeraceae; g__SCGC_AAA164-E04; s__uncultured_bacterium	RDP result	2.7
ASV103	d__Archaea; p__Thermoplasmatota; c__Thermoplasmata; o__Marine_Group_II; f__Marine_Group_II; g__Marine_Group_II; s__marine_metagenome	RDP result	1.44
ASV104	d__Bacteria; p__Proteobacteria; c__Gammaproteobacteria; o__Pseudomonadales; f__Halieaceae; g__OM60(NOR5)_clade; s__uncultured_Haliea	RDP result	2
ASV105	d__Bacteria; p__Planctomycetota; c__BD7-11; o__BD7-11; f__BD7-11; g__BD7-11; s__metagenome	use Silava taxa search on rrnDB	2.1
ASV106	d__Bacteria; p__Bacteroidota; c__Bacteroidia; o__Flavobacteriales; f__Flavobacteriaceae; g__NS4_marine_group	RDP result	3.2
ASV107	d__Bacteria; p__Proteobacteria; c__Alphaproteobacteria; o__Rhizobiales; f__Stappiaceae; g__Stappiaceae; s__uncultured_bacterium	RDP result	1.23
ASV108	d__Archaea; p__Thermoplasmatota; c__Thermoplasmata; o__Marine_Group_II; f__Marine_Group_II; g__Marine_Group_II; s__metagenome	RDP result	1.44
ASV109	d__Bacteria; p__Proteobacteria; c__Gammaproteobacteria; o__Pseudomonadales; f__Halieaceae; g__OM60(NOR5)_clade	RDP result	2
ASV11	d__Bacteria; p__Proteobacteria; c__Alphaproteobacteria; o__Sphingomonadales; f__Sphingomonadaceae; g__Sphingobium	RDP result	3
ASV110	d__Archaea; p__Thermoplasmatota; c__Thermoplasmata; o__Marine_Group_II; f__Marine_Group_II; g__Marine_Group_II; s__Marine_group	RDP result	1.44
ASV111	d__Bacteria; p__Proteobacteria; c__Alphaproteobacteria; o__SAR11_clade; f__Clade_II; g__Clade_II	use Silava taxa search on rrnDB	2.5
ASV112	d__Bacteria; p__Planctomycetota; c__Phycisphaerae; o__Phycisphaerales; f__Phycisphaeraceae; g__Phycisphaera; s__uncultured_Planctomycetales	RDP result	1
ASV113	d__Bacteria; p__Proteobacteria; c__Gammaproteobacteria; o__Pseudomonadales; f__SAR86_clade; g__SAR86_clade	RDP result	2.65
ASV114	d__Bacteria; p__Bacteroidota; c__Bacteroidia; o__Flavobacteriales; f__NS9_marine_group; g__NS9_marine_group	RDP result	1.17
ASV115	d__Bacteria; p__Bacteroidota; c__Bacteroidia; o__Flavobacteriales; f__Crocinitomicaceae	RDP result	2
ASV116	d__Bacteria; p__Proteobacteria; c__Gammaproteobacteria; o__Enterobacterales; f__Vibrionaceae; g__Vibrio	RDP result	10.69
ASV117	d__Bacteria; p__Planctomycetota; c__Phycisphaerae; o__Phycisphaerales; f__Phycisphaeraceae; g__CL500-3; s__uncultured_marine	RDP result	1.58
ASV118	d__Bacteria; p__Bacteroidota; c__Rhodothermia; o__Balneolales; f__Balneolaceae; g__Balneola; s__uncultured_bacterium	RDP result	3
ASV119	d__Bacteria; p__Verrucomicrobiota; c__Verrucomicrobiae; o__Verrucomicrobiales; f__Rubritaleaceae; g__Persicirhabdus; s__uncultured_bacterium	RDP result	2.9
ASV12	d__Archaea; p__Thermoplasmatota; c__Thermoplasmata; o__Marine_Group_II; f__Marine_Group_II; g__Marine_Group_II; s__marine_metagenome	RDP result	1.44
ASV120	d__Bacteria; p__Bacteroidota; c__Bacteroidia; o__Flavobacteriales; f__Flavobacteriaceae; g__Tenacibaculum; s__Tenacibaculum_sp.	RDP result	5.57
ASV121	d__Bacteria; p__Firmicutes; c__Bacilli; o__Acholeplasmatales; f__Acholeplasmataceae; g__Acholeplasma; s__uncultured_marine	RDP result	2.43
ASV122	d__Bacteria; p__Proteobacteria; c__Gammaproteobacteria; o__Pseudomonadales; f__Porticoccaceae; g__SAR92_clade	RDP result	2.65
ASV123	d__Bacteria; p__Proteobacteria; c__Gammaproteobacteria; o__Pseudomonadales; f__Halieaceae	RDP result	6.14
ASV124	d__Bacteria; p__Planctomycetota; c__Planctomycetes; o__Pirellulales; f__Pirellulaceae; g__Rubripirellula	RDP result	2
ASV125	d__Bacteria; p__Gemmatimonadota; c__BD2-11_terrestrial_group; o__BD2-11_terrestrial_group; f__BD2-11_terrestrial_group; g__BD2-11_terrestrial_group; s__uncultured_marine	use Silava taxa search on rrnDB	1.8
ASV126	d__Bacteria; p__Firmicutes; c__Bacilli; o__Acholeplasmatales; f__Acholeplasmataceae; g__Acholeplasma; s__uncultured_Mollicutes	RDP result	2.43
ASV127	d__Bacteria; p__Proteobacteria; c__Alphaproteobacteria; o__Puniceispirillales; f__SAR116_clade; g__SAR116_clade; s__alpha_proteobacterium	RDP result	1.23
ASV128	d__Bacteria; p__Bacteroidota; c__Bacteroidia; o__Flavobacteriales; f__NS9_marine_group; g__NS9_marine_group	RDP result	1.17
ASV129	d__Bacteria; p__Bacteroidota; c__Bacteroidia; o__Flavobacteriales; f__Flavobacteriaceae; g__Formosa	RDP result	5
ASV13	d__Bacteria; p__Bacteroidota; c__Bacteroidia; o__Flavobacteriales; f__Cryomorphaceae; g__uncultured	RDP result	1.17
ASV130	d__Bacteria; p__Proteobacteria; c__Alphaproteobacteria; o__Rhizobiales; f__Stappiaceae; g__Stappiaceae; s__uncultured_bacterium	RDP result	1.23
ASV131	d__Bacteria; p__Bacteroidota; c__Bacteroidia; o__Flavobacteriales; f__Flavobacteriaceae; g__Aureimarina	RDP result	3.2
ASV132	d__Bacteria; p__Proteobacteria; c__Gammaproteobacteria; o__Pseudomonadales; f__Halieaceae; g__OM60(NOR5)_clade	RDP result	2
ASV133	d__Bacteria; p__Bacteroidota; c__Bacteroidia; o__Sphingobacteriales; f__NS11-12_marine_group; g__NS11-12_marine_group; s__unidentified_marine	RDP result	1.17
ASV134	d__Bacteria; p__Verrucomicrobiota; c__Verrucomicrobiae; o__Opitutales; f__Puniceicoccaceae; g__MB11C04_marine_group	RDP result	1.25
ASV135	d__Archaea; p__Thermoplasmatota; c__Thermoplasmata; o__Marine_Group_II; f__Marine_Group_II; g__Marine_Group_II; s__marine_metagenome	RDP result	1.44
ASV136	d__Bacteria; p__Proteobacteria; c__Gammaproteobacteria; o__Pseudomonadales; f__OM182_clade; g__OM182_clade; s__uncultured_bacterium	RDP result	2.65
ASV137	d__Bacteria; p__Proteobacteria; c__Alphaproteobacteria; o__Parvibaculales; f__PS1_clade; g__PS1_clade; s__uncultured_Alphaproteobacteria	use Silava taxa search on rrnDB	2.5
ASV138	d__Bacteria; p__Proteobacteria; c__Alphaproteobacteria; o__Puniceispirillales; f__SAR116_clade; g__Candidatus_Puniceispirillum; s__uncultured_bacterium	RDP result	1.78
ASV139	d__Bacteria; p__Proteobacteria; c__Gammaproteobacteria; o__Pseudomonadales; f__SAR86_clade; g__SAR86_clade	RDP result	2.65
ASV14	d__Bacteria; p__Bacteroidota; c__Bacteroidia; o__Flavobacteriales; f__Cryomorphaceae; g__uncultured	RDP result	1.17
ASV140	d__Bacteria; p__Planctomycetota; c__BD7-11; o__BD7-11; f__BD7-11; g__BD7-11; s__uncultured_marine	use Silava taxa search on rrnDB	2.1
ASV141	d__Bacteria; p__Proteobacteria; c__Gammaproteobacteria; o__Pseudomonadales; f__Pseudohongiellaceae; g__Pseudohongiella	RDP result	2
ASV142	d__Bacteria; p__Gemmatimonadota; c__BD2-11_terrestrial_group; o__BD2-11_terrestrial_group; f__BD2-11_terrestrial_group; g__BD2-11_terrestrial_group; s__uncultured_marine	use Silava taxa search on rrnDB	1.8
ASV143	d__Bacteria; p__Proteobacteria; c__Gammaproteobacteria; o__Pseudomonadales; f__Litoricolaceae; g__Litoricola; s__uncultured_bacterium	RDP result	2.65
ASV144	d__Bacteria; p__Verrucomicrobiota; c__Verrucomicrobiae; o__Opitutales; f__Puniceicoccaceae; g__MB11C04_marine_group	RDP result	1.25
[truncated: 351 more rows]

## Sheet: Table_S9
Table S9 16SV4V5 ASV abundance before correction
[truncated: 403 more rows]
[truncated: 58 more columns]

## Sheet: Table_S10
Table S10 16SV4V5 ASV abundance after correction
[truncated: 403 more rows]
[truncated: 58 more columns]

[truncated: 4 more sheets: Table_S11, Tabls_S12, Table_S13, Table_S14]
